# Supplementary material for: Transcriptome integrated metabolic modeling of carbon assimilation underlying storage root development in cassava
Source: Sci Rep. 2021 Apr 22;11:8758. doi: 10.1038/s41598-021-88129-3 (PMC8062692; doi:10.1038/s41598-021-88129-3)
Supplement: Supplementary file 1 — Supplementary Dataset. [file 41598_2021_88129_MOESM1_ESM.xlsx]

## Sheet: S1-Discrepancies 
Supplementary Data S1A Comparison between flux prediction of rMeCBM-KU50 from Chiewchankaset et al. (2019) and transcriptome data of KU50 at five-months-old plant from Wang et al. (2014)
No.	Abbreviation	Reaction	GPR	Subsystem	E.C. number	rMeCBM-KU50a,b	Transcriptome data of KU50a,c	Inactive reactions in both methods (23 reactions)	Active reactions in both methods (155 reactions)	Active reactions only in rMeCBM-KU50 (11 reactions)	Active reactions only in transcriptome data (141 reactions)
1	R00802_c	Sucrose[c] + H2O[c] -> beta-D-Fructose[c] + alpha-D-Glucose[c]	Manes.01G076500 or Manes.02G194100 or Manes.03G049200 or Manes.03G208400 or Manes.04G006900 or Manes.05G147500 or Manes.05G200900 or Manes.06G135500 or Manes.08G027200 or Manes.08G027300 or Manes.08G109700 or Manes.09G053500 or Manes.09G178700 or Manes.10G057700 or Manes.11G025400 or Manes.18G103000	sucrose/starch metabolism pathway	3.2.1.26	1	1		ü
2	R00806_c	UDP-glucose[c] + beta-D-Fructose[c] <=> UDP[c] + Sucrose[c]	Manes.01G123800 or Manes.01G221900 or Manes.01G221900 or Manes.02G081500 or Manes.03G044400 or Manes.03G198900 or Manes.16G090600	sucrose/starch metabolism pathway	2.4.1.13	1	1		ü
3	R01602_c	alpha-D-Glucose[c] <=> beta-D-Glucose[c]	Manes.01G118100 or Manes.06G095000 or Manes.14G171800 or Manes.15G176900 or Manes.17G023300	sucrose/starch metabolism pathway	5.1.3.3	1	1		ü
4	R01786_c	ATP[c] + alpha-D-Glucose[c] <=> ADP[c] + alpha-D-Glucose_6-phosphate[c]	Manes.03G026700 or Manes.04G134700 or Manes.06G161400 or Manes.14G005400 or Manes.16G109200	sucrose/starch metabolism pathway	2.7.1.1	0	1				ü
5	R03920_c	ATP[c] + beta-D-Fructose[c] <=> ADP[c] + beta-D-Fructose_6-phosphate[c]	Manes.01G026700 or Manes.01G116600 or Manes.02G075300 or Manes.03G026700 or Manes.04G043700 or Manes.04G134700 or Manes.06G141400 or Manes.09G100700 or Manes.11G121800 or Manes.15G189700 or Manes.16G109200	sucrose/starch metabolism pathway	2.7.1.4	1	1		ü
6	R03321_c	beta-D-Glucose_6-phosphate[c] <=> beta-D-Fructose_6-phosphate[c]	Manes.02G146400 or Manes.05G160800 or Manes.09G127500	sucrose/starch metabolism pathway	5.3.1.9	0	1				ü
7	R02740_c	alpha-D-Glucose_6-phosphate[c] <=> beta-D-Fructose_6-phosphate[c]	Manes.02G146400 or Manes.05G160800 or Manes.09G127500	sucrose/starch metabolism pathway	5.3.1.9	0	1				ü
8	R00289_c	Diphosphate[c] + UDP-glucose[c] -> UTP[c] + alpha-D-Glucose_1-phosphate[c]	Manes.01G123000 or Manes.02G080600 or Manes.02G080600 or Manes.08G156000	sucrose/starch metabolism pathway	2.7.7.9	0	1				ü
9	R08639_c	alpha-D-Glucose_1-phosphate[c] <=> alpha-D-Glucose_6-phosphate[c]	Manes.06G141300 or Manes.10G046600 or Manes.10G046600 or Manes.14G031100 or Manes.15G131800 or Manes.17G079900 or Manes.17G081000	sucrose/starch metabolism pathway	5.4.2.2	0	1				ü
10	R02739_c	alpha-D-Glucose_6-phosphate[c] <=> beta-D-Glucose_6-phosphate[c]	Manes.02G146400 or Manes.05G160800 or Manes.09G127500	sucrose/starch metabolism pathway	5.3.1.9	0	1				ü
11	R01600_c	ATP[c] + beta-D-Glucose[c] -> ADP[c] + beta-D-Glucose_6-phosphate[c]	Manes.03G026700 or Manes.04G134700 or Manes.06G161400 or Manes.14G005400 or Manes.16G109200	sucrose/starch metabolism pathway	2.7.1.2	0	1				ü
12	R00287_c	UDP-glucose[c] + H2O[c] <=> UMP[c] + alpha-D-Glucose_1-phosphate[c]	Manes.03G045500 or Manes.03G172700 or Manes.04G027100 or Manes.04G027100 or Manes.04G027100 or Manes.04G027100 or Manes.04G027100 or Manes.04G027100 or Manes.04G027100 or Manes.04G027100 or Manes.04G027100 or Manes.04G027100 or Manes.04G027100 or Manes.04G027100 or Manes.04G027100 or Manes.04G027100 or Manes.04G027100 or Manes.04G027100 or Manes.04G027100 or Manes.04G027100 or Manes.04G027100 or …	nucleotide biosynthesis pathway	3.6.1.8/3.6.1.9/3.6.1.45	1	1		ü
13	R02889_c	UDP-glucose[c] + Cellulose(n)[c] <=> UDP[c] + Cellulose(n+1)[c]	Manes.02G181100 or Manes.03G005200 or Manes.03G016500 or Manes.04G009400 or Manes.05G000900 or Manes.05G113400 or Manes.05G184300 or Manes.08G020100 or Manes.08G066300 or Manes.09G023700 or Manes.09G126800 or Manes.10G055100 or Manes.10G142600 or Manes.11G156200 or Manes.12G035500 or Manes.12G050900 or Manes.13G038000 or Manes.13G052200 or Manes.15G051600 or Manes.15G114200 or Manes.16G042100 or …	cell wall biosynthesis pathway	2.4.1.12	1	1		ü
14	R00286_c	UDP-glucose[c] + H2O[c] + 2 NAD+[c] -> UDP-glucuronate[c] + 2 NADH[c] + 2 H+[c]	Manes.01G097900 or Manes.06G086900 or Manes.12G043100 or Manes.14G084200 or Manes.18G086800 or Manes.18G087400 or Manes.S094200	cell wall biosynthesis pathway	1.1.1.22	1	1		ü
15	R02886_c	Cellulose(n+1)[c] + H2O[c] <=> Cellulose(n)[c] + Cellobiose[c]	Manes.01G002800 or Manes.01G221800 or Manes.02G002000 or Manes.02G103700 or Manes.03G053900 or Manes.05G148800 or Manes.06G016900 or Manes.06G135900 or Manes.08G054400 or Manes.11G092800 or Manes.11G102200 or Manes.12G000600 or Manes.13G066900 or Manes.15G067300 or Manes.15G132400 or Manes.18G113300 or Manes.S001800	cell wall biosynthesis pathway	3.2.1.4	0	1				ü
16	R01384_c	UDP-glucuronate[c] -> UDP-D-xylose[c] + CO2[c]	Manes.01G219000 or Manes.04G010600 or Manes.05G062100 or Manes.08G074700 or Manes.10G032500 or Manes.11G132500 or Manes.11G155500	cell wall biosynthesis pathway	4.1.1.35	1	1		ü
17	R03928_c	UDP-D-xylose[c] + 1,4-beta-D-Xylan(n)[c] -> UDP[c] + 1,4-beta-D-Xylan(n+1)[c]	Manes.02G181100 or Manes.03G016500 or Manes.03G064000 or Manes.05G000900 or Manes.05G113400 or Manes.08G003900 or Manes.08G066300 or Manes.09G023700 or Manes.09G126800 or Manes.10G142600 or Manes.12G035500 or Manes.12G107600 or Manes.13G038000 or Manes.13G119600 or Manes.15G051600 or Manes.15G114200 or Manes.16G042100 or Manes.16G120400	cell wall biosynthesis pathway	2.4.2.24	1	1		ü
18	R01433_c	1,4-beta-D-Xylan(n+1)[c] + H2O[c] <=> D-Xylose[c] + 1,4-beta-D-Xylan(n)[c]	Manes.02G154700 or Manes.02G225100 or Manes.04G051400 or Manes.04G145500 or Manes.05G002500 or Manes.06G069100 or Manes.06G069200 or Manes.07G058500 or Manes.08G146000 or Manes.09G074500 or Manes.09G139400 or Manes.11G019500 or Manes.11G105100 or Manes.13G104300 or Manes.14G101700 or Manes.15G006300 or Manes.18G069200 or Manes.18G069400	cell wall biosynthesis pathway	3.2.1.37	0	1				ü
19	R01830_c	beta-D-Fructose_6-phosphate[c] + D-Glyceraldehyde_3-phosphate[c] <=> D-Erythrose_4-phosphate[c] + D-Xylulose_5-phosphate[c]	Manes.05G047000 or Manes.07G098000 or Manes.17G071300	pentose phosphate pathway	2.2.1.1	0	1				ü
20	R01529_c	D-Ribulose_5-phosphate[c] <=> D-Xylulose_5-phosphate[c]	Manes.06G090100 or Manes.06G090100 or Manes.15G159200 or Manes.17G104200	pentose phosphate pathway	5.1.3.1	0	1				ü
21	R01056_c	D-Ribose_5-phosphate[c] <=> D-Ribulose_5-phosphate[c]	Manes.02G135000 or Manes.06G061700 or Manes.08G132900 or Manes.09G154000 or Manes.14G135500	pentose phosphate pathway	5.3.1.6	0	1				ü
22	R01641_c	Sedoheptulose_7-phosphate[c] + D-Glyceraldehyde_3-phosphate[c] <=> D-Ribose_5-phosphate[c] + D-Xylulose_5-phosphate[c]	Manes.05G047000 or Manes.07G098000 or Manes.17G071300	pentose phosphate pathway	2.2.1.1	1	1		ü
23	R01845_c	Sedoheptulose_1,7-bisphosphate[c] + H2O[c] -> Sedoheptulose_7-phosphate[c] + Orthophosphate[c]	Manes.07G124800 or Manes.10G018100	pentose phosphate pathway	3.1.3.37	0	0	ü
24	R01049_c	ATP[c] + D-Ribose_5-phosphate[c] <=> AMP[c] + 5-Phospho-alpha-D-ribose_1-diphosphate[c]	Manes.02G084500 or Manes.05G060700	pentose phosphate pathway	2.7.6.1	0	1				ü
25	R01829_c	Sedoheptulose_1,7-bisphosphate[c] <=> Glycerone_phosphate[c] + D-Erythrose_4-phosphate[c]	Manes.02G101600 or Manes.04G007900 or Manes.04G083800 or Manes.05G202700 or Manes.06G005200 or Manes.06G063500 or Manes.07G000100 or Manes.08G021400 or Manes.14G108900	pentose phosphate pathway	4.1.2.13	0	1				ü
26	R01051_c	ATP[c] + D-Ribose[c] <=> ADP[c] + D-Ribose_5-phosphate[c]	Manes.09G128800 or Manes.15G101700	pentose phosphate pathway	2.7.1.15	0	1				ü
27	R01827_c	Sedoheptulose_7-phosphate[c] + D-Glyceraldehyde_3-phosphate[c] -> D-Erythrose_4-phosphate[c] + beta-D-Fructose_6-phosphate[c]	Manes.01G076600 or Manes.05G047000 or Manes.08G100600 or Manes.09G188600	pentose phosphate pathway	2.2.1.2	1	1		ü
28	R02736_c	beta-D-Glucose_6-phosphate[c] + NADP+[c] -> D-Glucono-1,5-lactone_6-phosphate[c] + NADPH[c] + H+[c]	Manes.09G179700 or Manes.12G007900 or Manes.12G007900 or Manes.12G007900 or Manes.12G007900 or Manes.12G007900 or Manes.13G008400 or Manes.13G062300 or Manes.15G156500 or Manes.17G107200	pentose phosphate pathway	1.1.1.49	0	1				ü
29	R02035_c	D-Glucono-1,5-lactone_6-phosphate[c] + H2O[c] -> 6-Phospho-D-gluconate[c]	Manes.01G026800 or Manes.01G026800 or Manes.01G038600 or Manes.05G112500 or Manes.05G112500 or Manes.05G193300 or Manes.S077000	pentose phosphate pathway	3.1.1.31	0	1				ü
30	R01528_c	6-Phospho-D-gluconate[c] + NADP+[c] -> D-Ribulose_5-phosphate[c] + CO2[c] + NADPH[c] + H+[c]	Manes.01G105600 or Manes.01G105600 or Manes.02G013800 or Manes.02G062200 or Manes.14G092900	pentose phosphate pathway	1.1.1.44/1.1.1.351	0	1				ü
31	R02073_c	Diphosphate[c] + beta-D-Fructose_6-phosphate[c] -> Orthophosphate[c] + beta-D-Fructose_1,6-bisphosphate[c]	Manes.05G129500 or Manes.12G128200 or Manes.13G098500 or Manes.16G002600 or Manes.18G001100	respiration pathway	2.7.1.90	1	1		ü
32	R04780_c	beta-D-Fructose_1,6-bisphosphate[c] + H2O[c] -> beta-D-Fructose_6-phosphate[c] + Orthophosphate[c]	Manes.01G029800 or Manes.02G178700 or Manes.05G108200 or Manes.08G083500 or Manes.09G100000 or Manes.10G097600	respiration pathway/pentose phosphate pathway	3.1.3.11	0	1				ü
33	R04779_c	ATP[c] + beta-D-Fructose_6-phosphate[c] -> ADP[c] + beta-D-Fructose_1,6-bisphosphate[c]	Manes.03G029300 or Manes.03G083500 or Manes.03G150400 or Manes.04G022200 or Manes.05G039400 or Manes.05G129500 or Manes.08G024800 or Manes.08G123200 or Manes.09G055800 or Manes.10G047600 or Manes.11G021300 or Manes.11G031700 or Manes.12G128200 or Manes.13G086300 or Manes.13G098500 or Manes.13G099900 or Manes.14G038800 or Manes.15G102000 or Manes.15G122400 or Manes.16G002600 or Manes.16G076300 or …	respiration pathway	2.7.1.11	0	1				ü
34	R01070_c	beta-D-Fructose_1,6-bisphosphate[c] <=> Glycerone_phosphate[c] + D-Glyceraldehyde_3-phosphate[c]	Manes.02G101600 or Manes.04G007900 or Manes.04G083800 or Manes.05G202700 or Manes.06G005200 or Manes.06G063500 or Manes.07G000100 or Manes.08G021400 or Manes.14G108900	respiration pathway/pentose phosphate pathway	4.1.2.13	0	1				ü
35	R01015_c	D-Glyceraldehyde_3-phosphate[c] <=> Glycerone_phosphate[c]	Manes.01G173500 or Manes.01G173500 or Manes.02G132800 or Manes.04G078300 or Manes.07G116700 or Manes.11G089900 or Manes.12G126900	respiration pathway	5.3.1.1	0	1				ü
36	R01061_c	D-Glyceraldehyde_3-phosphate[c] + Orthophosphate[c] + NAD+[c] <=> 3-Phospho-D-glyceroyl_phosphate[c] + NADH[c] + H+[c]	Manes.01G172500 or Manes.01G238000 or Manes.02G131700 or Manes.04G096300 or Manes.05G003500 or Manes.05G005400 or Manes.05G125200 or Manes.06G176700 or Manes.11G072400 or Manes.12G015500 or Manes.13G015200 or Manes.14G054600 or Manes.14G054600 or Manes.15G156700 or Manes.15G185100 or Manes.17G107100 or Manes.18G003300 or Manes.S031800	respiration pathway	1.2.1.12	1	1		ü
37	R01058_c	D-Glyceraldehyde_3-phosphate[c] + NADP+[c] + H2O[c] -> 3-Phospho-D-glycerate[c] + NADPH[c] + H+[c]	Manes.05G125200 or Manes.14G112200 or Manes.14G112200 or Manes.16G128400 or Manes.18G003300	respiration pathway	1.2.1.9	0	1				ü
38	R01512_c	ATP[c] + 3-Phospho-D-glycerate[c] <=> ADP[c] + 3-Phospho-D-glyceroyl_phosphate[c]	Manes.03G026700 or Manes.04G134700 or Manes.06G176400 or Manes.06G176500 or Manes.09G031600 or Manes.12G118500 or Manes.13G108000 or Manes.14G009000 or Manes.15G006100 or Manes.16G109200 or Manes.18G051000	respiration pathway	2.7.2.3	0	1				ü
39	R01518_c	2-Phospho-D-glycerate[c] <=> 3-Phospho-D-glycerate[c]	Manes.02G064400 or Manes.02G154900 or Manes.08G166700 or Manes.08G166700 or Manes.08G166700 or Manes.09G120000 or Manes.13G125800 or Manes.16G027300 or Manes.18G069600	respiration pathway	5.4.2.1	0	1				ü
40	R00658_c	2-Phospho-D-glycerate[c] <=> Phosphoenolpyruvate[c] + H2O[c]	Manes.01G165700 or Manes.01G181500 or Manes.03G145000 or Manes.04G018000 or Manes.07G022700 or Manes.07G098700 or Manes.08G008400 or Manes.08G020200 or Manes.09G060000 or Manes.10G047500 or Manes.16G098200 or Manes.18G100300	respiration pathway	4.2.1.11	0	1				ü
41	R00200_c	ADP[c] + Phosphoenolpyruvate[c] <=> ATP[c] + Pyruvate[c]	Manes.03G171200 or Manes.04G160400 or Manes.06G155200 or Manes.07G056100 or Manes.07G056300 or Manes.08G018800 or Manes.09G007300 or Manes.09G061100 or Manes.09G143000 or Manes.14G019900 or Manes.15G034400 or Manes.16G035000 or Manes.17G052300	respiration pathway/nucleotide biosynthesis pathway	2.7.1.40	0	1				ü
42	R01138_c	dATP[c] + Pyruvate[c] <=> dADP[c] + Phosphoenolpyruvate[c]	Manes.03G171200 or Manes.04G160400 or Manes.06G155200 or Manes.07G056100 or Manes.07G056300 or Manes.08G018800 or Manes.09G007300 or Manes.09G061100 or Manes.09G143000 or Manes.14G019900 or Manes.15G034400 or Manes.16G035000 or Manes.17G052300	nucleotide biosynthesis pathway	2.7.1.40	0	1				ü
43	R00430_c	GTP[c] + Pyruvate[c] <=> GDP[c] + Phosphoenolpyruvate[c]	Manes.03G171200 or Manes.04G160400 or Manes.06G155200 or Manes.07G056100 or Manes.07G056300 or Manes.08G018800 or Manes.09G007300 or Manes.09G061100 or Manes.09G143000 or Manes.14G019900 or Manes.15G034400 or Manes.16G035000 or Manes.17G052300	nucleotide biosynthesis pathway	2.7.1.40	0	1				ü
44	R01858_c	dGTP[c] + Pyruvate[c] <=> dGDP[c] + Phosphoenolpyruvate[c]	Manes.03G171200 or Manes.04G160400 or Manes.06G155200 or Manes.07G056100 or Manes.07G056300 or Manes.08G018800 or Manes.09G007300 or Manes.09G061100 or Manes.09G143000 or Manes.14G019900 or Manes.15G034400 or Manes.16G035000 or Manes.17G052300	nucleotide biosynthesis pathway	2.7.1.40	0	1				ü
45	R00341_c	ATP[c] + Oxaloacetate[c] -> ADP[c] + Phosphoenolpyruvate[c] + CO2[c]	Manes.08G138300 or Manes.09G148600 or Manes.12G120100	respiration pathway	4.1.1.49	0	1				ü
46	R00754_c	Ethanol[c] + NAD+[c] <=> Acetaldehyde[c] + NADH[c] + H+[c]	Manes.12G039100 or Manes.12G043100 or Manes.13G038500 or Manes.18G086800 or Manes.18G087400	respiration pathway	1.1.1.1	1	1		ü
47	R00746_c	Ethanol[c] + NADP+[c] <=> Acetaldehyde[c] + NADPH[c] + H+[c]	Manes.08G086500 or Manes.09G096000	respiration pathway	1.1.1.2	1	0			ü
48	R00224_c	Pyruvate[c] -> Acetaldehyde[c] + CO2[c]	Manes.08G094400 or Manes.09G106300 or Manes.14G086300 or Manes.16G036400 or Manes.17G053600	respiration	4.1.1.1	1	1		ü
49	R00235_c	ATP[c] + Acetate[c] + CoA[c] -> AMP[c] + Diphosphate[c] + Acetyl-CoA[c]	Manes.04G095800 or Manes.04G095900 or Manes.11G072000	respiration pathway	6.2.1.1	0	0	ü
50	R00710_c	Acetaldehyde[c] + NAD+[c] + H2O[c] -> Acetate[c] + NADH[c] + H+[c]	Manes.02G100300 or Manes.02G165200 or Manes.03G086700 or Manes.03G155000 or Manes.03G155000 or Manes.04G146300 or Manes.04G146300 or Manes.06G100200 or Manes.11G026100 or Manes.11G149300 or Manes.12G030100 or Manes.13G031200 or Manes.14G067600 or Manes.14G092800 or Manes.15G004800 or Manes.15G048600 or Manes.15G110300 or Manes.16G117200 or Manes.16G117300 or Manes.17G123000	respiration pathway	1.2.1.3	0	1				ü
51	R01251_c	(S)-1-Pyrroline-5-carboxylate[c] + NADPH[c] + H+[c] -> L-Proline[c] + NADP+[c]	Manes.09G008000 or Manes.09G008100	amino acid biosynthesis pathway	1.5.1.2	1	0			ü
52	R00945_c	5,10-Methylenetetrahydrofolate[c] + Glycine[c] + H2O[c] <=> Tetrahydrofolate[c] + L-Serine[c]	Manes.03G144000 or Manes.04G091700 or Manes.06G124900 or Manes.07G019000 or Manes.08G139200 or Manes.12G121800 or Manes.13G103800 or Manes.14G046600 or Manes.15G056800 or Manes.15G056900 or Manes.16G078300 or Manes.18G055500 or Manes.18G072100	amino acid biosynthesis pathway	2.1.2.1	0	1				ü
53	R00259_c	Acetyl-CoA[c] + L-Glutamate[c] <=> CoA[c] + N-Acetyl-L-glutamate[c]	Manes.12G115300	amino acid biosynthesis pathway	2.3.1.1	0	0	ü
54	R02282_c	N-Acetylornithine[c] + L-Glutamate[c] <=> L-Ornithine[c] + N-Acetyl-L-glutamate[c]	Manes.09G086800	amino acid biosynthesis pathway	2.3.1.35	0	0	ü
55	R00667_c	L-Ornithine[c] + 2-Oxoglutarate[c] <=> L-Glutamate_5-semialdehyde[c] + L-Glutamate[c]	Manes.07G010300 or Manes.10G136300 or Manes.15G123600	amino acid biosynthesis pathway	2.6.1.13	1	1		ü
56	R00258_c	L-Alanine[c] + 2-Oxoglutarate[c] <=> Pyruvate[c] + L-Glutamate[c]	Manes.04G150900 or Manes.11G012700 or Manes.12G024100 or Manes.12G024800 or Manes.13G025700	amino acid biosynthesis pathway	2.6.1.2	0	1				ü
57	R00372_c	L-Glutamate[c] + Glyoxylate[c] <=> Glycine[c] + 2-Oxoglutarate[c]	Manes.01G181700 or Manes.01G181700 or Manes.12G024100 or Manes.13G025700	amino acid biosynthesis pathway	2.6.1.4	0	1				ü
58	R00369_c	L-Alanine[c] + Glyoxylate[c] <=> Pyruvate[c] + Glycine[c]	Manes.01G181700 or Manes.01G181700 or Manes.08G172900 or Manes.09G114900 or Manes.12G024100 or Manes.13G025700 or Manes.13G089400	amino acid biosynthesis pathway	2.6.1.44	0	1				ü
59	R00588_c	L-Serine[c] + Glyoxylate[c] <=> Hydroxypyruvate[c] + Glycine[c]	Manes.01G181700 or Manes.01G181700	amino acid biosynthesis pathway	2.6.1.45	1	0			ü
60	R00585_c	L-Serine[c] + Pyruvate[c] <=> Hydroxypyruvate[c] + L-Alanine[c]	Manes.01G181700 or Manes.01G181700	amino acid biosynthesis pathway	2.6.1.51	1	0			ü
61	R00485_c	L-Asparagine[c] + H2O[c] <=> L-Aspartate[c] + NH3[c]	Manes.04G000700 or Manes.05G177500 or Manes.06G081300 or Manes.06G132400 or Manes.11G164700 or Manes.18G041700	amino acid biosynthesis pathway	3.5.1.1	0	1				ü
62	R00751_c	L-Threonine[c] -> Glycine[c] + Acetaldehyde[c]	Manes.08G139200	amino acid biosynthesis pathway	4.1.2.5	1	1		ü
63	R00483_c	ATP[c] + L-Aspartate[c] + NH3[c] <=> AMP[c] + Diphosphate[c] + L-Asparagine[c]	Manes.02G212800 or Manes.12G135000	amino acid biosynthesis pathway	6.3.1.1	0	1				ü
64	R00253_c	ATP[c] + L-Glutamate[c] + NH3[c] -> ADP[c] + Orthophosphate[c] + L-Glutamine[c]	Manes.01G119500 or Manes.02G077900 or Manes.03G186600 or Manes.08G013700	amino acid biosynthesis pathway	6.3.1.2	1	1		ü
65	R00578_c	ATP[c] + L-Aspartate[c] + L-Glutamine[c] + H2O[c] <=> AMP[c] + Diphosphate[c] + L-Asparagine[c] + L-Glutamate[c]	Manes.02G212800 or Manes.12G135000	amino acid biosynthesis pathway	6.3.5.4	0	1				ü
66	R00575_c	2 ATP[c] + L-Glutamine[c] + HCO3-[c] + H2O[c] + H+[c] <=> 2 ADP[c] + Orthophosphate[c] + L-Glutamate[c] + Carbamoyl_phosphate[c]	Manes.04G025400 or Manes.13G086500	amino acid biosynthesis pathway	6.3.5.5	0	1				ü
67	R00573_c	ATP[c] + UTP[c] + L-Glutamine[c] + H2O[c] -> ADP[c] + Orthophosphate[c] + CTP[c] + L-Glutamate[c]	Manes.01G225700 or Manes.03G076400 or Manes.05G001700 or Manes.16G061200	nucleotide biosynthesis pathway	6.3.4.2	0	1				ü
68	R00669_c	N-Acetylornithine[c] + H2O[c] <=> Acetate[c] + L-Ornithine[c]	Manes.02G161800 or Manes.03G096800 or Manes.03G096800 or Manes.03G096900 or Manes.14G043000 or Manes.17G013000	amino acid biosynthesis pathway	3.5.1.14/3.5.1.16	0	1				ü
69	R01072_c	L-Glutamine[c] + 5-Phospho-alpha-D-ribose_1-diphosphate[c] + H2O[c] -> 5-Phosphoribosylamine[c] + Diphosphate[c] + L-Glutamate[c]	Manes.02G212800 or Manes.04G082400 or Manes.11G081000 or Manes.12G135000	nucleotide biosynthesis pathway	2.4.2.14	0	1				ü
70	R00190_c	Adenine[c] + 5-Phospho-alpha-D-ribose_1-diphosphate[c] -> AMP[c] + Diphosphate[c]	Manes.01G077400 or Manes.02G036700 or Manes.03G013600 or Manes.04G112000 or Manes.11G057500 or Manes.11G057500 or Manes.16G123000	nucleotide biosynthesis pathway	2.4.2.7	0	1				ü
71	R01245_c	Adenosine[c] + H2O[c] <=> Adenine[c] + D-Ribose[c]	Manes.03G189100	nucleotide biosynthesis pathway	3.2.2.7	0	0	ü
72	R00185_c	ATP[c] + Adenosine[c] <=> ADP[c] + AMP[c]	Manes.01G116600 or Manes.02G194600 or Manes.04G043700 or Manes.05G157500 or Manes.06G141400 or Manes.10G047600 or Manes.11G121800 or Manes.15G189700 or Manes.18G103500	nucleotide biosynthesis pathway	2.7.1.20/2.7.1.74	0	1				ü
73	R01229_c	Guanine[c] + 5-Phospho-alpha-D-ribose_1-diphosphate[c] -> GMP[c] + Diphosphate[c]	Manes.18G095900	nucleotide biosynthesis pathway	2.4.2.8	0	0	ü
74	R01677_c	Guanosine[c] + H2O[c] <=> Guanine[c] + D-Ribose[c]	Manes.04G078800	nucleotide biosynthesis pathway	3.2.2.1	0	1				ü
75	R04144_c	ATP[c] + 5-Phosphoribosylamine[c] + Glycine[c] -> ADP[c] + Orthophosphate[c] + 5'-Phosphoribosylglycinamide[c]	Manes.07G025100 or Manes.13G037000	nucleotide biosynthesis pathway	6.3.4.13	0	1				ü
76	R04325_c	10-Formyltetrahydrofolate[c] + 5'-Phosphoribosylglycinamide[c] <=> Tetrahydrofolate[c] + 5'-Phosphoribosyl-N-formylglycinamide[c]	Manes.01G081900 or Manes.01G114900	nucleotide biosynthesis pathway	2.1.2.2	0	1				ü
77	R04463_c	ATP[c] + 5'-Phosphoribosyl-N-formylglycinamide[c] + L-Glutamine[c] + H2O[c] -> ADP[c] + Orthophosphate[c] + 2-(Formamido)-N1-(5'-phosphoribosyl)acetamidine[c] + L-Glutamate[c]	Manes.10G027300	nucleotide biosynthesis pathway	6.3.5.3	0	0	ü
78	R04208_c	ATP[c] + 2-(Formamido)-N1-(5'-phosphoribosyl)acetamidine[c] -> ADP[c] + Orthophosphate[c] + Aminoimidazole_ribotide[c]	Manes.01G225900 or Manes.05G001800	nucleotide biosynthesis pathway	6.3.3.1	0	1				ü
79	R04209_c	Aminoimidazole_ribotide[c] + CO2[c] -> 1-(5-Phospho-D-ribosyl)-5-amino-4-imidazolecarboxylate[c]	Manes.15G108700	nucleotide biosynthesis pathway	4.1.1.21	0	0	ü
80	R04591_c	ATP[c] + 1-(5-Phospho-D-ribosyl)-5-amino-4-imidazolecarboxylate[c] + L-Aspartate[c] -> ADP[c] + Orthophosphate[c] + 1-(5'-Phosphoribosyl)-5-amino-4-(N-succinocarboxamide)-imidazole[c]	Manes.18G062300 or Manes.02G148000	nucleotide biosynthesis pathway	6.3.2.6	0	0	ü
81	R04559_c	1-(5'-Phosphoribosyl)-5-amino-4-(N-succinocarboxamide)-imidazole[c] -> Fumarate[c] + 1-(5'-Phosphoribosyl)-5-amino-4-imidazolecarboxamide[c]	Manes.01G223200 or Manes.03G058700 or Manes.07G124700 or Manes.18G058500	nucleotide biosynthesis pathway	4.3.2.2	0	1				ü
82	R04560_c	10-Formyltetrahydrofolate[c] + 1-(5'-Phosphoribosyl)-5-amino-4-imidazolecarboxamide[c] <=> Tetrahydrofolate[c] + 1-(5'-Phosphoribosyl)-5-formamido-4-imidazolecarboxamide[c]	Manes.08G044300	nucleotide biosynthesis pathway	2.1.2.3	0	1				ü
83	R01127_c	1-(5'-Phosphoribosyl)-5-formamido-4-imidazolecarboxamide[c] -> IMP[c] + H2O[c]	Manes.08G044300	nucleotide biosynthesis pathway	3.5.4.10	0	1				ü
84	R01135_c	GTP[c] + IMP[c] + L-Aspartate[c] <=> GDP[c] + Orthophosphate[c] + N6-(1,2-Dicarboxyethyl)-AMP[c]	Manes.04G161600 or Manes.09G028800 or Manes.13G108500	nucleotide biosynthesis pathway	6.3.4.4	1	1		ü
85	R01130_c	IMP[c] + NAD+[c] + H2O[c] -> Xanthosine_5'-phosphate[c] + NADH[c] + H+[c]	Manes.03G079800 or Manes.11G016200 or Manes.11G016200 or Manes.15G123100 or Manes.17G071700	nucleotide biosynthesis pathway	1.1.1.205	0	1				ü
86	R01083_c	N6-(1,2-Dicarboxyethyl)-AMP[c] <=> Fumarate[c] + AMP[c]	Manes.01G223200 or Manes.03G058700 or Manes.07G124700 or Manes.18G058500	nucleotide biosynthesis pathway	4.3.2.2	1	1		ü
87	R00127_c	ATP[c] + AMP[c] -> 2 ADP[c]	Manes.02G199500 or Manes.04G024900 or Manes.05G059600 or Manes.05G059600 or Manes.06G117800 or Manes.13G016600 or Manes.14G034500 or Manes.14G139700 or Manes.16G056000 or Manes.16G056000	nucleotide biosynthesis pathway	2.7.4.3	0	1				ü
88	R02017_c	dADP[c] + Thioredoxin_disulfide[c] + H2O[c] <=> Thioredoxin[c] + ADP[c]	Manes.02G181900 or Manes.03G185700 or Manes.12G146100 or Manes.17G103000	nucleotide biosynthesis pathway	1.17.4.1	0	0	ü
89	R01547_c	ATP[c] + dAMP[c] <=> ADP[c] + dADP[c]	Manes.02G199500 or Manes.04G024900 or Manes.05G059600 or Manes.05G059600 or Manes.06G117800 or Manes.13G016600 or Manes.14G034500 or Manes.14G139700 or Manes.16G056000 or Manes.16G056000	nucleotide biosynthesis pathway	2.7.4.3	0	1				ü
90	R01137_c	ATP[c] + dADP[c] -> ADP[c] + dATP[c]	Manes.01G048900 or Manes.01G273800 or Manes.02G009500 or Manes.05G056000 or Manes.06G115500	nucleotide biosynthesis pathway	2.7.4.6	0	1				ü
91	R01231_c	ATP[c] + Xanthosine_5'-phosphate[c] + L-Glutamine[c] + H2O[c] -> AMP[c] + Diphosphate[c] + GMP[c] + L-Glutamate[c]	Manes.04G022200 or Manes.06G032600	nucleotide biosynthesis pathway	6.3.5.2	0	1				ü
92	R00332_c	ATP[c] + GMP[c] -> ADP[c] + GDP[c]	Manes.08G049000 or Manes.09G025300	nucleotide biosynthesis pathway	2.7.4.8	0	0	ü
93	R00330_c	ATP[c] + GDP[c] -> ADP[c] + GTP[c]	Manes.01G048900 or Manes.01G273800 or Manes.02G009500 or Manes.05G056000 or Manes.06G115500	nucleotide biosynthesis pathway	2.7.4.6	1	1		ü
94	R02019_c	GDP[c] + Thioredoxin[c] -> dGDP[c] + Thioredoxin_disulfide[c] + H2O[c]	Manes.02G181900 or Manes.03G185700 or Manes.12G146100 or Manes.17G103000	nucleotide biosynthesis pathway	1.17.4.1	0	0	ü
95	R01857_c	ATP[c] + dGDP[c] <=> ADP[c] + dGTP[c]	Manes.01G048900 or Manes.01G273800 or Manes.02G009500 or Manes.05G056000 or Manes.06G115500	nucleotide biosynthesis pathway	2.7.4.6	0	1				ü
96	R00963_c	UMP[c] + H2O[c] <=> Uridine[c] + Orthophosphate[c]	Manes.03G035400 or Manes.03G179300 or Manes.03G212300 or Manes.05G159400 or Manes.15G028700 or Manes.18G026700	nucleotide biosynthesis pathway	3.1.3.5	0	1				ü
97	R00158_c	ATP[c] + UMP[c] <=> ADP[c] + UDP[c]	Manes.05G059600 or Manes.05G059600 or Manes.12G152500 or Manes.14G034500	nucleotide biosynthesis pathway	2.7.4.14	1	1		ü
98	R00156_c	ATP[c] + UDP[c] -> ADP[c] + UTP[c]	Manes.01G048900 or Manes.01G273800 or Manes.02G009500 or Manes.05G056000 or Manes.06G115500	nucleotide biosynthesis pathway	2.7.4.6	0	1				ü
99	R00571_c	ATP[c] + UTP[c] + NH3[c] <=> ADP[c] + Orthophosphate[c] + CTP[c]	Manes.01G225700 or Manes.03G076400 or Manes.05G001700 or Manes.16G061200	nucleotide biosynthesis pathway	6.3.4.2	0	1				ü
100	R00570_c	ATP[c] + CDP[c] -> ADP[c] + CTP[c]	Manes.01G048900 or Manes.01G273800 or Manes.02G009500 or Manes.05G056000 or Manes.06G115500	nucleotide biosynthesis pathway	2.7.4.6	0	1				ü
101	R02024_c	Thioredoxin[c] + CDP[c] -> dCDP[c] + Thioredoxin_disulfide[c] + H2O[c]	Manes.02G181900 or Manes.03G185700 or Manes.12G146100 or Manes.17G103000	nucleotide biosynthesis pathway	1.17.4.1	0	0	ü
102	R00512_c	ATP[c] + CMP[c] <=> ADP[c] + CDP[c]	Manes.05G059600 or Manes.05G059600 or Manes.14G034500	nucleotide biosynthesis pathway	2.7.4.14	0	1				ü
103	R02326_c	ATP[c] + dCDP[c] -> ADP[c] + dCTP[c]	Manes.01G048900 or Manes.01G273800 or Manes.02G009500 or Manes.05G056000 or Manes.06G115500	nucleotide biosynthesis pathway	2.7.4.6	0	1				ü
104	R02018_c	Thioredoxin[c] + UDP[c] -> dUDP[c] + Thioredoxin_disulfide[c] + H2O[c]	Manes.02G181900 or Manes.03G185700 or Manes.12G146100 or Manes.17G103000	nucleotide biosynthesis pathway	1.17.4.1	0	0	ü
105	R02331_c	ATP[c] + dUDP[c] -> ADP[c] + dUTP[c]	Manes.01G048900 or Manes.01G273800 or Manes.02G009500 or Manes.05G056000 or Manes.06G115500	nucleotide biosynthesis pathway	2.7.4.6	0	1				ü
106	R02100_c	dUTP[c] + H2O[c] <=> dUMP[c] + Diphosphate[c]	Manes.05G161000	nucleotide biosynthesis pathway	3.6.1.23	0	0	ü
107	R02101_c	dUMP[c] + 5,10-Methylenetetrahydrofolate[c] <=> Dihydrofolate[c] + dTMP[c]	Manes.11G084400	nucleotide biosynthesis pathway	2.1.1.45	0	1				ü
108	R02094_c	ATP[c] + dTMP[c] <=> ADP[c] + dTDP[c]	Manes.14G170700	nucleotide biosynthesis pathway	2.7.4.9	0	1				ü
109	R02093_c	ATP[c] + dTDP[c] -> ADP[c] + dTTP[c]	Manes.01G048900 or Manes.01G273800 or Manes.02G009500 or Manes.05G056000 or Manes.06G115500	nucleotide biosynthesis pathway	2.7.4.6	0	1				ü
110	R01227_c	GMP[c] + H2O[c] <=> Guanosine[c] + Orthophosphate[c]	Manes.03G035400 or Manes.03G179300 or Manes.03G212300 or Manes.05G159400 or Manes.15G028700 or Manes.18G026700	nucleotide biosynthesis pathway	3.1.3.5	0	1				ü
111	R00515_c	CTP[c] + H2O[c] <=> CMP[c] + Diphosphate[c]	Manes.03G045500 or Manes.03G172700 or Manes.04G027100 or Manes.04G027100 or Manes.04G027100 or Manes.04G027100 or Manes.04G027100 or Manes.04G027100 or Manes.04G027100 or Manes.04G027100 or Manes.04G027100 or Manes.04G027100 or Manes.04G027100 or Manes.04G027100 or Manes.04G027100 or Manes.04G027100 or Manes.04G027100 or Manes.04G027100 or Manes.04G027100 or Manes.04G027100 or Manes.04G027100 or …	nucleotide biosynthesis pathway	3.6.1.8/3.6.1.65	0	0	ü
112	R00662_c	UTP[c] + H2O[c] <=> UMP[c] + Diphosphate[c]	Manes.03G045500 or Manes.03G172700 or Manes.04G027100 or Manes.04G027100 or Manes.04G027100 or Manes.04G027100 or Manes.04G027100 or Manes.04G027100 or Manes.04G027100 or Manes.04G027100 or Manes.04G027100 or Manes.04G027100 or Manes.04G027100 or Manes.04G027100 or Manes.04G027100 or Manes.04G027100 or Manes.04G027100 or Manes.04G027100 or Manes.04G027100 or Manes.04G027100 or Manes.04G027100 or …	nucleotide biosynthesis pathway	3.6.1.8/3.6.1.19	0	1				ü
113	R00964_c	ATP[c] + Uridine[c] <=> ADP[c] + UMP[c]	Manes.05G116000 or Manes.05G202600 or Manes.05G202600 or Manes.05G202600 or Manes.06G077500 or Manes.06G077500 or Manes.06G077500 or Manes.06G077500 or Manes.14G093500 or Manes.15G128300 or Manes.15G152400 or Manes.15G159500 or Manes.15G159500	nucleotide biosynthesis pathway	2.7.1.48	0	1				ü
114	R00967_c	UTP[c] + Uridine[c] <=> UDP[c] + UMP[c]	Manes.05G116000 or Manes.05G202600 or Manes.05G202600 or Manes.05G202600 or Manes.06G077500 or Manes.06G077500 or Manes.06G077500 or Manes.06G077500 or Manes.14G093500 or Manes.15G128300 or Manes.15G152400 or Manes.15G159500 or Manes.15G159500	nucleotide biosynthesis pathway	2.7.1.48	0	1				ü
115	R00968_c	GTP[c] + Uridine[c] <=> GDP[c] + UMP[c]	Manes.05G116000 or Manes.05G202600 or Manes.05G202600 or Manes.05G202600 or Manes.06G077500 or Manes.06G077500 or Manes.06G077500 or Manes.06G077500 or Manes.14G093500 or Manes.15G128300 or Manes.15G152400 or Manes.15G159500 or Manes.15G159500	nucleotide biosynthesis pathway	2.7.1.48	0	1				ü
116	R01549_c	dATP[c] + Uridine[c] <=> dADP[c] + UMP[c]	Manes.05G116000 or Manes.05G202600 or Manes.05G202600 or Manes.05G202600 or Manes.06G077500 or Manes.06G077500 or Manes.06G077500 or Manes.06G077500 or Manes.14G093500 or Manes.15G128300 or Manes.15G152400 or Manes.15G159500 or Manes.15G159500	nucleotide biosynthesis pathway	2.7.1.48	0	1				ü
117	R01880_c	dGTP[c] + Uridine[c] <=> dGDP[c] + UMP[c]	Manes.05G116000 or Manes.05G202600 or Manes.05G202600 or Manes.05G202600 or Manes.06G077500 or Manes.06G077500 or Manes.06G077500 or Manes.06G077500 or Manes.14G093500 or Manes.15G128300 or Manes.15G152400 or Manes.15G159500 or Manes.15G159500	nucleotide biosynthesis pathway	2.7.1.48	0	1				ü
118	R02097_c	dTTP[c] + Uridine[c] <=> dTDP[c] + UMP[c]	Manes.05G116000 or Manes.05G202600 or Manes.05G202600 or Manes.05G202600 or Manes.06G077500 or Manes.06G077500 or Manes.06G077500 or Manes.06G077500 or Manes.14G093500 or Manes.15G128300 or Manes.15G152400 or Manes.15G159500 or Manes.15G159500	nucleotide biosynthesis pathway	2.7.1.48	0	1				ü
119	R02327_c	dCTP[c] + Uridine[c] <=> dCDP[c] + UMP[c]	Manes.05G116000 or Manes.05G202600 or Manes.05G202600 or Manes.05G202600 or Manes.06G077500 or Manes.06G077500 or Manes.06G077500 or Manes.06G077500 or Manes.14G093500 or Manes.15G128300 or Manes.15G152400 or Manes.15G159500 or Manes.15G159500	nucleotide biosynthesis pathway	2.7.1.48	0	1				ü
120	R02332_c	dUTP[c] + Uridine[c] <=> dUDP[c] + UMP[c]	Manes.05G116000 or Manes.05G202600 or Manes.05G202600 or Manes.05G202600 or Manes.06G077500 or Manes.06G077500 or Manes.06G077500 or Manes.06G077500 or Manes.14G093500 or Manes.15G128300 or Manes.15G152400 or Manes.15G159500 or Manes.15G159500	nucleotide biosynthesis pathway	2.7.1.48	0	1				ü
121	R00936_c	Tetrahydrofolate[c] + NAD+[c] <=> Dihydrofolate[c] + NADH[c] + H+[c]	Manes.02G147600 or Manes.04G073700 or Manes.10G014200 or Manes.11G084400 or Manes.18G020100 or Manes.18G020100 or Manes.18G020100	nucleotide biosynthesis pathway	1.5.1.3	0	1				ü
122	R00939_c	Tetrahydrofolate[c] + NADP+[c] <=> Dihydrofolate[c] + NADPH[c] + H+[c]	Manes.02G147600 or Manes.04G073700 or Manes.10G014200 or Manes.11G084400 or Manes.18G020100 or Manes.18G020100 or Manes.18G020100	nucleotide biosynthesis pathway	1.5.1.3	0	1				ü
123	R00014_m	Pyruvate[m] + Thiamin_diphosphate[m] <=> 2-(alpha-Hydroxyethyl)thiamine_diphosphate[m] + CO2[m]	Manes.01G018500 or Manes.01G201900 or Manes.01G239900 or Manes.05G016500 or Manes.06G120100 or Manes.08G094400 or Manes.08G103800 or Manes.09G106300 or Manes.09G185400 or Manes.14G086300 or Manes.15G122600 or Manes.15G161400 or Manes.16G036400 or Manes.17G007500 or Manes.17G053600 or Manes.17G071300 or Manes.17G071300	respiration pathway	4.1.1.1/1.2.4.1	1	1		ü
124	R00214_m	(S)-Malate[m] + NAD+[m] <=> Pyruvate[m] + CO2[m] + NADH[m] + H+[m]	Manes.05G037900	respiration pathway	1.1.1.39	0	0	ü
125	R03270_m	2-(alpha-Hydroxyethyl)thiamine_diphosphate[m] + Enzyme_N6-(lipoyl)lysine[m] <=> (Dihydrolipoyllysine-residue_acetyltransferase)_S-acetyldihydrolipoyllysine[m] + Thiamin_diphosphate[m]	Manes.01G201900 or Manes.01G239900 or Manes.05G016500 or Manes.08G103800 or Manes.09G185400 or Manes.15G122600 or Manes.17G071300 or Manes.17G071300	respiration pathway	1.2.4.1	1	1		ü
126	R02569_m	Acetyl-CoA[m] + Enzyme_N6-(dihydrolipoyl)lysine[m] <=> CoA[m] + (Dihydrolipoyllysine-residue_acetyltransferase)_S-acetyldihydrolipoyllysine[m]	Manes.02G190800 or Manes.04G141800 or Manes.10G054100 or Manes.11G023600 or Manes.18G100100	respiration pathway	2.3.1.12	1	1		ü
127	R00235_m	ATP[m] + Acetate[m] + CoA[m] -> AMP[m] + Diphosphate[m] + Acetyl-CoA[m]	Manes.04G095800 or Manes.04G095900 or Manes.11G072000	respiration pathway	6.2.1.1	0	0	ü
128	R00351_m	Acetyl-CoA[m] + H2O[m] + Oxaloacetate[m] -> Citrate[m] + CoA[m]	Manes.01G129000 or Manes.02G086900 or Manes.10G152000	respiration pathway	2.3.3.1	1	1		ü
129	R00710_m	Acetaldehyde[m] + NAD+[m] + H2O[m] -> Acetate[m] + NADH[m] + H+[m]	Manes.02G100300 or Manes.02G165200 or Manes.03G086700 or Manes.03G155000 or Manes.03G155000 or Manes.04G146300 or Manes.04G146300 or Manes.06G100200 or Manes.11G026100 or Manes.11G149300 or Manes.12G030100 or Manes.13G031200 or Manes.14G067600 or Manes.14G092800 or Manes.15G004800 or Manes.15G048600 or Manes.15G110300 or Manes.16G117200 or Manes.16G117300 or Manes.17G123000	respiration pathway	1.2.1.3	0	1				ü
130	R00755_m	Acetaldehyde[m] + Thiamin_diphosphate[m] <=> 2-(alpha-Hydroxyethyl)thiamine_diphosphate[m]	Manes.08G094400 or Manes.09G106300 or Manes.14G086300 or Manes.16G036400 or Manes.17G053600	respiration pathway	4.1.1.1	0	1				ü
131	R01325_m	Citrate[m] <=> cis-Aconitate[m] + H2O[m]	Manes.02G110200 or Manes.03G129800 or Manes.03G158100 or Manes.03G158200 or Manes.12G074600 or Manes.13G070400 or Manes.15G046300 or Manes.15G046300	respiration pathway	4.2.1.3	1	1		ü
132	R01900_m	Isocitrate[m] <=> cis-Aconitate[m] + H2O[m]	Manes.02G110200 or Manes.03G129800 or Manes.03G158100 or Manes.03G158200 or Manes.12G074600 or Manes.13G070400 or Manes.15G046300 or Manes.15G046300	respiration pathway	4.2.1.3	1	1		ü
133	R01899_m	Isocitrate[m] + NADP+[m] <=> Oxalosuccinate[m] + NADPH[m] + H+[m]	Manes.01G122800 or Manes.01G153600 or Manes.02G112500 or Manes.15G071400 or Manes.16G053000 or Manes.17G114300	respiration pathway	1.1.1.42	1	1		ü
134	R00709_m	Isocitrate[m] + NAD+[m] <=> 2-Oxoglutarate[m] + CO2[m] + NADH[m] + H+[m]	Manes.01G153600 or Manes.02G112500 or Manes.08G008500	respiration pathway	1.1.1.41	0	1				ü
135	R00268_m	Oxalosuccinate[m] <=> 2-Oxoglutarate[m] + CO2[m]	Manes.01G122800 or Manes.01G153600 or Manes.02G112500 or Manes.15G071400 or Manes.16G053000 or Manes.17G114300	respiration pathway	1.1.1.42	1	1		ü
136	R00621_m	2-Oxoglutarate[m] + Thiamin_diphosphate[m] <=> 3-Carboxy-1-hydroxypropyl-ThPP[m] + CO2[m]	Manes.01G233200 or Manes.04G014500 or Manes.04G014500 or Manes.05G010500 or Manes.08G011500 or Manes.08G108200 or Manes.09G065200 or Manes.10G034400 or Manes.10G034500	respiration pathway	1.2.4.2	0	1				ü
137	R03316_m	3-Carboxy-1-hydroxypropyl-ThPP[m] + Enzyme_N6-(lipoyl)lysine[m] <=> (Dihydrolipoyllysine-residue_succinyltransferase)_S-succinyldihydrolipoyllysine[m] + Thiamin_diphosphate[m]	Manes.01G233200 or Manes.04G014500 or Manes.04G014500 or Manes.05G010500 or Manes.08G011500 or Manes.08G108200 or Manes.09G065200 or Manes.10G034400 or Manes.10G034500	respiration pathway	1.2.4.2	0	1				ü
138	R08550_m	Enzyme_N6-(dihydrolipoyl)lysine[m] + NAD+[m] <=> Enzyme_N6-(lipoyl)lysine[m] + NADH[m] + H+[m]	Manes.01G043600 or Manes.01G043700 or Manes.01G057800 or Manes.01G252700 or Manes.02G118500 or Manes.02G187000 or Manes.02G202900 or Manes.03G202500 or Manes.03G209100 or Manes.05G029900 or Manes.08G051700 or Manes.08G063400 or Manes.09G020100 or Manes.10G034400 or Manes.10G034500 or Manes.12G142700 or Manes.15G005700 or Manes.15G005700 or Manes.15G051800 or Manes.15G149700 or Manes.15G169800 or …	respiration pathway	1.8.1.4	1	1		ü
139	R02570_m	Succinyl-CoA[m] + Enzyme_N6-(dihydrolipoyl)lysine[m] <=> CoA[m] + (Dihydrolipoyllysine-residue_succinyltransferase)_S-succinyldihydrolipoyllysine[m]	Manes.10G034400 or Manes.10G034500 or Manes.15G069200 or Manes.15G069200	respiration pathway	2.3.1.61	0	1				ü
140	R00405_m	ADP[m] + Orthophosphate[m] + Succinyl-CoA[m] -> ATP[m] + Succinate[m] + CoA[m]	Manes.11G102600 or Manes.13G037000	respiration pathway	6.2.1.5	0	1				ü
141	R00432_m	GTP[m] + Succinate[m] + CoA[m] <=> GDP[m] + Orthophosphate[m] + Succinyl-CoA[m]	Manes.11G102600 or Manes.13G037000	respiration pathway	6.2.1.4	0	1				ü
142	R02164_m	Ubiquinone[m] + Succinate[m] <=> Ubiquinol[m] + Fumarate[m]	Manes.01G134800 or Manes.02G093200 or Manes.06G101600 or Manes.06G101800 or Manes.11G103800 or Manes.15G154900 or Manes.17G108500 or Manes.18G032800 or Manes.18G032800	respiration pathway	1.3.5.1	0	1				ü
143	R00412_m	Succinate[m] + Acceptor[m] <=> Fumarate[m] + Reduced_acceptor[m]	Manes.01G134800 or Manes.02G093200 or Manes.15G154900 or Manes.17G108500	respiration pathway	1.3.99.1	0	1				ü
144	R01082_m	Fumarate[m] + H2O[m] -> (S)-Malate[m]	Manes.01G223200 or Manes.03G058700	respiration pathway	4.2.1.2	1	1		ü
145	R00342_m	(S)-Malate[m] + NAD+[m] <=> Oxaloacetate[m] + NADH[m] + H+[m]	Manes.01G270900 or Manes.03G103200 or Manes.03G164100 or Manes.05G037900 or Manes.05G051000 or Manes.05G051100 or Manes.06G091900 or Manes.07G049100 or Manes.10G052600 or Manes.13G106000 or Manes.14G078500 or Manes.15G091900	respiration pathway	1.1.1.37	1	1		ü
146	R00352_m	ATP[m] + Citrate[m] + CoA[m] -> ADP[m] + Orthophosphate[m] + Acetyl-CoA[m] + Oxaloacetate[m]	Manes.03G205000 or Manes.09G180100 or Manes.13G027700 or Manes.15G000100	respiration pathway	2.3.3.8	0	1				ü
147	R00258_m	L-Alanine[m] + 2-Oxoglutarate[m] <=> Pyruvate[m] + L-Glutamate[m]	Manes.04G150900 or Manes.11G012700 or Manes.12G024100 or Manes.12G024800 or Manes.13G025700	amino acid biosynthesis pathway	2.6.1.2	0	1				ü
148	R07460_m	(Enzyme)-cysteine[m] + L-Cysteine[m] <=> (Enzyme)-S-sulfanylcysteine[m] + L-Alanine[m]	Manes.12G119000	amino acid biosynthesis pathway	2.8.1.7	0	1				ü
149	R00253_m	ATP[m] + L-Glutamate[m] + NH3[m] -> ADP[m] + Orthophosphate[m] + L-Glutamine[m]	Manes.01G119500 or Manes.02G077900 or Manes.03G186600 or Manes.08G013700	amino acid biosynthesis pathway	6.3.1.2	0	1				ü
150	R00573_m	ATP[m] + UTP[m] + L-Glutamine[m] + H2O[m] -> ADP[m] + Orthophosphate[m] + CTP[m] + L-Glutamate[m]	Manes.01G225700 or Manes.03G076400 or Manes.05G001700 or Manes.16G061200	nucleotide biosynthesis pathway	6.3.4.2	0	1				ü
151	R00571_m	ATP[m] + UTP[m] + NH3[m] <=> ADP[m] + Orthophosphate[m] + CTP[m]	Manes.01G225700 or Manes.03G076400 or Manes.05G001700 or Manes.16G061200	nucleotide biosynthesis pathway	6.3.4.2	0	1				ü
152	R00158_m	ATP[m] + UMP[m] <=> ADP[m] + UDP[m]	Manes.05G059600 or Manes.05G059600 or Manes.12G152500 or Manes.14G034500	nucleotide biosynthesis pathway	2.7.4.14	0	1				ü
153	R00512_m	ATP[m] + CMP[m] <=> ADP[m] + CDP[m]	Manes.05G059600 or Manes.05G059600 or Manes.14G034500	nucleotide biosynthesis pathway	2.7.4.14	0	1				ü
154	R00662_m	UTP[m] + H2O[m] <=> UMP[m] + Diphosphate[m]	Manes.03G045500 or Manes.03G172700 or Manes.04G027100 or Manes.04G027100 or Manes.04G027100 or Manes.04G027100 or Manes.04G027100 or Manes.04G027100 or Manes.04G027100 or Manes.04G027100 or Manes.04G027100 or Manes.04G027100 or Manes.04G027100 or Manes.04G027100 or Manes.04G027100 or Manes.04G027100 or Manes.04G027100 or Manes.04G027100 or Manes.04G027100 or Manes.04G027100 or Manes.04G027100 or …	nucleotide biosynthesis pathway	3.6.1.8/3.6.1.19	0	1				ü
155	R00515_m	CTP[m] + H2O[m] <=> CMP[m] + Diphosphate[m]	Manes.03G045500 or Manes.03G172700 or Manes.04G027100 or Manes.04G027100 or Manes.04G027100 or Manes.04G027100 or Manes.04G027100 or Manes.04G027100 or Manes.04G027100 or Manes.04G027100 or Manes.04G027100 or Manes.04G027100 or Manes.04G027100 or Manes.04G027100 or Manes.04G027100 or Manes.04G027100 or Manes.04G027100 or Manes.04G027100 or Manes.04G027100 or Manes.04G027100 or Manes.04G027100 or …	nucleotide biosynthesis pathway	3.6.1.8/3.6.1.65	1	0			ü
156	R03321_p	beta-D-Glucose_6-phosphate[p] <=> beta-D-Fructose_6-phosphate[p]	Manes.02G146400 or Manes.05G160800 or Manes.09G127500	sucrose/starch metabolism pathway	5.3.1.9	0	1				ü
157	R02740_p	alpha-D-Glucose_6-phosphate[p] <=> beta-D-Fructose_6-phosphate[p]	Manes.02G146400 or Manes.05G160800 or Manes.09G127500	sucrose/starch metabolism pathway	5.3.1.9	1	1		ü
158	R01600_p	ATP[p] + beta-D-Glucose[p] <=> ADP[p] + beta-D-Glucose_6-phosphate[p]	Manes.03G026700 or Manes.04G134700 or Manes.06G161400 or Manes.14G005400 or Manes.16G109200	sucrose/starch metabolism pathway	2.7.1.2	0	1				ü
159	R02739_p	alpha-D-Glucose_6-phosphate[p] <=> beta-D-Glucose_6-phosphate[p]	Manes.02G146400 or Manes.05G160800 or Manes.09G127500	sucrose/starch metabolism pathway	5.3.1.9	1	1		ü
160	R08639_p	alpha-D-Glucose_1-phosphate[p] <=> alpha-D-Glucose_6-phosphate[p]	Manes.06G141300 or Manes.10G046600 or Manes.10G046600 or Manes.14G031100 or Manes.15G131800 or Manes.17G079900 or Manes.17G081000	sucrose/starch metabolism pathway	5.4.2.2	0	1				ü
161	R00948_p	ATP[p] + alpha-D-Glucose_1-phosphate[p] -> Diphosphate[p] + ADP-glucose[p]	Manes.03G182100 or Manes.03G182100 or Manes.05G208000 or Manes.11G085500 or Manes.11G085500 or Manes.12G067900 or Manes.13G058900 or Manes.15G025400	sucrose/starch metabolism pathway	2.7.7.27	1	1		ü
162	R06049_p	1,4-alpha-D-Glucan(n)[p] + ADP-glucose[p] <=> 1,4-alpha-D-Glucan(n+1)[p] + ADP[p]	Manes.01G055700 or Manes.01G091700 or Manes.02G001000 or Manes.02G001000 or Manes.02G001000 or Manes.02G046900 or Manes.15G118600 or Manes.16G006900 or Manes.S044400	sucrose/starch metabolism pathway	2.4.1.21	1	1		ü
163	R06186_p	1,4-alpha-D-Glucan(n+1)[p] <=> Starch[p]	Manes.05G073400 or Manes.05G133800 or Manes.05G133800 or Manes.06G054000 or Manes.08G022400 or Manes.08G022400 or Manes.09G059400	sucrose/starch metabolism pathway	3.2.1.68/2.4.1.18	1	1		ü
164	R01830_p	beta-D-Fructose_6-phosphate[p] + D-Glyceraldehyde_3-phosphate[p] <=> D-Erythrose_4-phosphate[p] + D-Xylulose_5-phosphate[p]	Manes.05G047000 or Manes.07G098000 or Manes.17G071300	pentose phosphate pathway	2.2.1.1	1	1		ü
165	R01529_p	D-Ribulose_5-phosphate[p] <=> D-Xylulose_5-phosphate[p]	Manes.06G090100 or Manes.06G090100 or Manes.15G159200 or Manes.17G104200	pentose phosphate pathway	5.1.3.1	1	1		ü
166	R01641_p	Sedoheptulose_7-phosphate[p] + D-Glyceraldehyde_3-phosphate[p] <=> D-Ribose_5-phosphate[p] + D-Xylulose_5-phosphate[p]	Manes.05G047000 or Manes.07G098000 or Manes.17G071300	pentose phosphate pathway	2.2.1.1	0	1				ü
167	R01049_p	ATP[p] + D-Ribose_5-phosphate[p] <=> AMP[p] + 5-Phospho-alpha-D-ribose_1-diphosphate[p]	Manes.02G084500 or Manes.05G060700	pentose phosphate pathway	2.7.6.1	1	1		ü
168	R01056_p	D-Ribose_5-phosphate[p] <=> D-Ribulose_5-phosphate[p]	Manes.02G135000 or Manes.06G061700 or Manes.08G132900 or Manes.09G154000 or Manes.14G135500	pentose phosphate pathway	5.3.1.6	1	1		ü
169	R01845_p	Sedoheptulose_1,7-bisphosphate[p] + H2O[p] -> Sedoheptulose_7-phosphate[p] + Orthophosphate[p]	Manes.07G124800 or Manes.10G018100	pentose phosphate pathway	3.1.3.37	0	0	ü
170	R01829_p	Sedoheptulose_1,7-bisphosphate[p] <=> Glycerone_phosphate[p] + D-Erythrose_4-phosphate[p]	Manes.02G101600 or Manes.04G007900 or Manes.04G083800 or Manes.05G202700 or Manes.06G005200 or Manes.06G063500 or Manes.07G000100 or Manes.08G021400 or Manes.14G108900	pentose phosphate pathway	4.1.2.13	0	1				ü
171	R01827_p	Sedoheptulose_7-phosphate[p] + D-Glyceraldehyde_3-phosphate[p] -> D-Erythrose_4-phosphate[p] + beta-D-Fructose_6-phosphate[p]	Manes.01G076600 or Manes.05G047000 or Manes.08G100600 or Manes.09G188600	pentose phosphate pathway	2.2.1.2	0	1				ü
172	R02736_p	beta-D-Glucose_6-phosphate[p] + NADP+[p] -> D-Glucono-1,5-lactone_6-phosphate[p] + NADPH[p] + H+[p]	Manes.09G179700 or Manes.12G007900 or Manes.12G007900 or Manes.12G007900 or Manes.12G007900 or Manes.12G007900 or Manes.13G008400 or Manes.13G062300 or Manes.15G156500 or Manes.17G107200	pentose phosphate pathway	1.1.1.49	1	1		ü
173	R02035_p	D-Glucono-1,5-lactone_6-phosphate[p] + H2O[p] -> 6-Phospho-D-gluconate[p]	Manes.01G026800 or Manes.01G026800 or Manes.01G038600 or Manes.05G112500 or Manes.05G112500 or Manes.05G193300 or Manes.S077000	pentose phosphate pathway	3.1.1.31	1	1		ü
174	R01528_p	6-Phospho-D-gluconate[p] + NADP+[p] -> D-Ribulose_5-phosphate[p] + CO2[p] + NADPH[p] + H+[p]	Manes.01G105600 or Manes.01G105600 or Manes.02G013800 or Manes.02G062200 or Manes.14G092900	pentose phosphate pathway	1.1.1.44/1.1.1.351	1	1		ü
175	R00014_p	Pyruvate[p] + Thiamin_diphosphate[p] <=> 2-(alpha-Hydroxyethyl)thiamine_diphosphate[p] + CO2[p]	Manes.01G018500 or Manes.01G201900 or Manes.01G239900 or Manes.05G016500 or Manes.06G120100 or Manes.08G094400 or Manes.08G103800 or Manes.09G106300 or Manes.09G185400 or Manes.14G086300 or Manes.15G122600 or Manes.15G161400 or Manes.16G036400 or Manes.17G007500 or Manes.17G053600 or Manes.17G071300 or Manes.17G071300	respiration pathway	1.2.4.1	1	1		ü
176	R00200_p	ADP[p] + Phosphoenolpyruvate[p] <=> ATP[p] + Pyruvate[p]	Manes.03G171200 or Manes.04G160400 or Manes.06G155200 or Manes.07G056100 or Manes.07G056300 or Manes.08G018800 or Manes.09G007300 or Manes.09G061100 or Manes.09G143000 or Manes.14G019900 or Manes.15G034400 or Manes.16G035000 or Manes.17G052300	respiration pathway/nucleotide biosynthesis pathway	2.7.1.40	1	1		ü
177	R00430_p	GTP[p] + Pyruvate[p] <=> GDP[p] + Phosphoenolpyruvate[p]	Manes.03G171200 or Manes.04G160400 or Manes.06G155200 or Manes.07G056100 or Manes.07G056300 or Manes.08G018800 or Manes.09G007300 or Manes.09G061100 or Manes.09G143000 or Manes.14G019900 or Manes.15G034400 or Manes.16G035000 or Manes.17G052300	nucleotide biosynthesis pathway	2.7.1.40	0	1				ü
178	R01138_p	dATP[p] + Pyruvate[p] <=> dADP[p] + Phosphoenolpyruvate[p]	Manes.03G171200 or Manes.04G160400 or Manes.06G155200 or Manes.07G056100 or Manes.07G056300 or Manes.08G018800 or Manes.09G007300 or Manes.09G061100 or Manes.09G143000 or Manes.14G019900 or Manes.15G034400 or Manes.16G035000 or Manes.17G052300	nucleotide biosynthesis pathway	2.7.1.40	0	1				ü
179	R01858_p	dGTP[p] + Pyruvate[p] <=> dGDP[p] + Phosphoenolpyruvate[p]	Manes.03G171200 or Manes.04G160400 or Manes.06G155200 or Manes.07G056100 or Manes.07G056300 or Manes.08G018800 or Manes.09G007300 or Manes.09G061100 or Manes.09G143000 or Manes.14G019900 or Manes.15G034400 or Manes.16G035000 or Manes.17G052300	nucleotide biosynthesis pathway	2.7.1.40	0	1				ü
180	R02073_p	Diphosphate[p] + beta-D-Fructose_6-phosphate[p] -> Orthophosphate[p] + beta-D-Fructose_1,6-bisphosphate[p]	Manes.05G129500 or Manes.12G128200 or Manes.13G098500 or Manes.16G002600 or Manes.18G001100	respiration pathway	2.7.1.90	1	1		ü
181	R04779_p	ATP[p] + beta-D-Fructose_6-phosphate[p] -> ADP[p] + beta-D-Fructose_1,6-bisphosphate[p]	Manes.03G029300 or Manes.03G083500 or Manes.03G150400 or Manes.04G022200 or Manes.05G039400 or Manes.05G129500 or Manes.08G024800 or Manes.08G123200 or Manes.09G055800 or Manes.10G047600 or Manes.11G021300 or Manes.11G031700 or Manes.12G128200 or Manes.13G086300 or Manes.13G098500 or Manes.13G099900 or Manes.14G038800 or Manes.15G102000 or Manes.15G122400 or Manes.16G002600 or Manes.16G076300 or …	respiration pathway	2.7.1.11	0	1				ü
182	R01070_p	beta-D-Fructose_1,6-bisphosphate[p] <=> Glycerone_phosphate[p] + D-Glyceraldehyde_3-phosphate[p]	Manes.02G101600 or Manes.04G007900 or Manes.04G083800 or Manes.05G202700 or Manes.06G005200 or Manes.06G063500 or Manes.07G000100 or Manes.08G021400 or Manes.14G108900	respiration pathway/pentose phosphate pathway	4.1.2.13	1	1		ü
183	R01015_p	D-Glyceraldehyde_3-phosphate[p] <=> Glycerone_phosphate[p]	Manes.01G173500 or Manes.01G173500 or Manes.02G132800 or Manes.04G078300 or Manes.07G116700 or Manes.11G089900 or Manes.12G126900	respiration pathway	5.3.1.1	0	1				ü
184	R01061_p	D-Glyceraldehyde_3-phosphate[p] + Orthophosphate[p] + NAD+[p] <=> 3-Phospho-D-glyceroyl_phosphate[p] + NADH[p] + H+[p]	Manes.01G172500 or Manes.01G238000 or Manes.02G131700 or Manes.04G096300 or Manes.05G003500 or Manes.05G005400 or Manes.05G125200 or Manes.06G176700 or Manes.11G072400 or Manes.12G015500 or Manes.13G015200 or Manes.14G054600 or Manes.14G054600 or Manes.15G156700 or Manes.15G185100 or Manes.17G107100 or Manes.18G003300 or Manes.S031800	respiration pathway	1.2.1.12	1	1		ü
185	R01512_p	ATP[p] + 3-Phospho-D-glycerate[p] <=> ADP[p] + 3-Phospho-D-glyceroyl_phosphate[p]	Manes.03G026700 or Manes.04G134700 or Manes.06G176400 or Manes.06G176500 or Manes.09G031600 or Manes.12G118500 or Manes.13G108000 or Manes.14G009000 or Manes.15G006100 or Manes.16G109200 or Manes.18G051000	respiration pathway	2.7.2.3	1	1		ü
186	R01518_p	2-Phospho-D-glycerate[p] <=> 3-Phospho-D-glycerate[p]	Manes.02G064400 or Manes.02G154900 or Manes.08G166700 or Manes.08G166700 or Manes.08G166700 or Manes.09G120000 or Manes.13G125800 or Manes.16G027300 or Manes.18G069600	respiration pathway	5.4.2.1	1	1		ü
187	R00658_p	2-Phospho-D-glycerate[p] <=> Phosphoenolpyruvate[p] + H2O[p]	Manes.01G165700 or Manes.01G181500 or Manes.03G145000 or Manes.04G018000 or Manes.07G022700 or Manes.07G098700 or Manes.08G008400 or Manes.08G020200 or Manes.09G060000 or Manes.10G047500 or Manes.16G098200 or Manes.18G100300	respiration pathway	4.2.1.11	1	1		ü
188	R00199_p	ATP[p] + Pyruvate[p] + H2O[p] -> AMP[p] + Phosphoenolpyruvate[p] + Orthophosphate[p]	Manes.13G026800	respiration pathway	2.7.9.2	0	0	ü
189	R03270_p	2-(alpha-Hydroxyethyl)thiamine_diphosphate[p] + Enzyme_N6-(lipoyl)lysine[p] <=> (Dihydrolipoyllysine-residue_acetyltransferase)_S-acetyldihydrolipoyllysine[p] + Thiamin_diphosphate[p]	Manes.01G201900 or Manes.01G239900 or Manes.05G016500 or Manes.08G103800 or Manes.09G185400 or Manes.15G122600 or Manes.17G071300 or Manes.17G071300	respiration pathway	1.2.4.1	0	1				ü
190	R08550_p	Enzyme_N6-(dihydrolipoyl)lysine[p] + NAD+[p] <=> Enzyme_N6-(lipoyl)lysine[p] + NADH[p] + H+[p]	Manes.01G043600 or Manes.01G043700 or Manes.01G057800 or Manes.01G252700 or Manes.02G118500 or Manes.02G187000 or Manes.02G202900 or Manes.03G202500 or Manes.03G209100 or Manes.05G029900 or Manes.08G051700 or Manes.08G063400 or Manes.09G020100 or Manes.10G034400 or Manes.10G034500 or Manes.12G142700 or Manes.15G005700 or Manes.15G005700 or Manes.15G051800 or Manes.15G149700 or Manes.15G169800 or …	respiration pathway	1.8.1.4	0	1				ü
191	R02569_p	Acetyl-CoA[p] + Enzyme_N6-(dihydrolipoyl)lysine[p] <=> CoA[p] + (Dihydrolipoyllysine-residue_acetyltransferase)_S-acetyldihydrolipoyllysine[p]	Manes.02G190800 or Manes.04G141800 or Manes.10G054100 or Manes.11G023600 or Manes.18G100100	respiration pathway	2.3.1.12	0	1				ü
192	R07641_p	ATP[p] + Pyruvate[p] + HCO3-[p] + H+[p] <=> ADP[p] + Orthophosphate[p] + Oxaloacetate[p]	Manes.07G135900 or Manes.10G007300	respiration pathway	6.4.1.1	0	1				ü
193	R04385_p	ATP[p] + Holo-(carboxylase)[p] + HCO3-[p] <=> ADP[p] + Orthophosphate[p] + Carboxybiotin-carboxyl-carrier_protein[p]	Manes.02G155300 or Manes.18G070300	fatty acid biosyntheis pathway	6.3.4.14	1	0			ü
194	R00742_p	ATP[p] + Acetyl-CoA[p] + HCO3-[p] + H+[p] -> ADP[p] + Orthophosphate[p] + Malonyl-CoA[p]	Manes.01G097500 or Manes.02G154300 or Manes.02G155300 or Manes.09G101700 or Manes.13G004100 or Manes.14G166600 or Manes.18G068900 or Manes.18G070300	fatty acid biosyntheis pathway	6.4.1.2	0	1				ü
195	R04386_p	Acetyl-CoA[p] + Carboxybiotin-carboxyl-carrier_protein[p] + H+[p] -> Malonyl-CoA[p] + Holo-(carboxylase)[p]	Manes.01G097500 or Manes.02G154300 or Manes.02G155300 or Manes.09G101700 or Manes.13G004100 or Manes.14G166600 or Manes.18G068900 or Manes.18G070300	fatty acid biosyntheis pathway	6.4.1.2	1	1		ü
196	R01624_p	Acetyl-CoA[p] + Acyl-carrier_protein[p] -> CoA[p] + Acetyl-(acyl-carrier_protein)[p]	Manes.01G076900 or Manes.02G036200	fatty acid biosyntheis pathway	2.3.1.180	1	1		ü
197	R01626_p	Malonyl-CoA[p] + Acyl-carrier_protein[p] <=> CoA[p] + Malonyl-(acyl-carrier_protein)[p]	Manes.18G127700	fatty acid biosyntheis pathway	2.3.1.39	1	1		ü
198	R04355_p	Acetyl-(acyl-carrier_protein)[p] + Malonyl-(acyl-carrier_protein)[p] <=> Acetoacetyl-(acp)[p] + CO2[p] + Acyl-carrier_protein[p]	Manes.01G076900 or Manes.02G007700 or Manes.02G036200 or Manes.03G043700 or Manes.15G120000	fatty acid biosyntheis pathway	2.3.1.180/2.3.1.179	1	1		ü
199	R04533_p	(3R)-3-Hydroxybutanoyl-(acyl-carrier_protein)[p] + NADP+[p] <=> Acetoacetyl-(acp)[p] + NADPH[p] + H+[p]	Manes.06G127600 or Manes.07G028700 or Manes.08G149800 or Manes.09G142200 or Manes.09G165800 or Manes.12G014900 or Manes.13G015500 or Manes.15G025200 or Manes.S061800 or Manes.S080800	fatty acid biosyntheis pathway	1.1.1.100	1	1		ü
200	R04428_p	(3R)-3-Hydroxybutanoyl-(acyl-carrier_protein)[p] <=> But-2-enoyl-(acyl-carrier_protein)[p] + H2O[p]	Manes.01G139400	fatty acid biosyntheis pathway	4.2.1.-	1	1		ü
201	R04429_p	But-2-enoyl-(acyl-carrier_protein)[p] + NADH[p] + H+[p] <=> Butyryl-(acp)[p] + NAD+[p]	Manes.07G033800 or Manes.08G046300 or Manes.15G102700	fatty acid biosyntheis pathway	1.3.1.-/1.3.1.9	1	1		ü
202	R04952_p	Butyryl-(acp)[p] + Malonyl-(acyl-carrier_protein)[p] -> 3-Oxohexanoyl-(acp)[p] + CO2[p] + Acyl-carrier_protein[p]	Manes.01G076900 or Manes.01G241000 or Manes.01G271100 or Manes.02G007700 or Manes.02G036200 or Manes.02G218700 or Manes.02G218800 or Manes.03G018200 or Manes.03G043700 or Manes.03G055800 or Manes.03G170600 or Manes.04G078700 or Manes.05G017600 or Manes.05G159000 or Manes.06G051100 or Manes.14G102100 or Manes.15G034900 or Manes.15G035000 or Manes.15G120000 or Manes.16G087600 or Manes.17G101800 or …	fatty acid biosyntheis pathway	2.3.1.41	1	1		ü
203	R04953_p	(R)-3-Hydroxyhexanoyl-(acp)[p] + NADP+[p] <=> 3-Oxohexanoyl-(acp)[p] + NADPH[p] + H+[p]	Manes.06G127600 or Manes.07G028700 or Manes.08G149800 or Manes.09G142200 or Manes.09G165800 or Manes.12G014900 or Manes.13G015500 or Manes.15G025200 or Manes.S061800 or Manes.S080800	fatty acid biosyntheis pathway	1.1.1.100	1	1		ü
204	R04954_p	(R)-3-Hydroxyhexanoyl-(acp)[p] <=> trans-Hex-2-enoyl-(acp)[p] + H2O[p]	Manes.01G139400	fatty acid biosyntheis pathway	4.2.1.-	1	1		ü
205	R04955_p	trans-Hex-2-enoyl-(acp)[p] + NADH[p] + H+[p] <=> Hexanoyl-(acp)[p] + NAD+[p]	Manes.07G033800 or Manes.08G046300 or Manes.15G102700	fatty acid biosyntheis pathway	1.3.1.-/1.3.1.9	1	1		ü
206	R04957_p	Hexanoyl-(acp)[p] + Malonyl-(acyl-carrier_protein)[p] -> 3-Oxooctanoyl-(acp)[p] + CO2[p] + Acyl-carrier_protein[p]	Manes.01G076900 or Manes.01G241000 or Manes.01G271100 or Manes.02G007700 or Manes.02G036200 or Manes.02G218700 or Manes.02G218800 or Manes.03G018200 or Manes.03G043700 or Manes.03G055800 or Manes.03G170600 or Manes.04G078700 or Manes.05G017600 or Manes.05G159000 or Manes.06G051100 or Manes.14G102100 or Manes.15G034900 or Manes.15G035000 or Manes.15G120000 or Manes.16G087600 or Manes.17G101800 or …	fatty acid biosyntheis pathway	2.3.1.41	1	1		ü
207	R04536_p	(3R)-3-Hydroxyoctanoyl-(acyl-carrier_protein)[p] + NADP+[p] <=> 3-Oxooctanoyl-(acp)[p] + NADPH[p] + H+[p]	Manes.06G127600 or Manes.07G028700 or Manes.08G149800 or Manes.09G142200 or Manes.09G165800 or Manes.12G014900 or Manes.13G015500 or Manes.15G025200 or Manes.S061800 or Manes.S080800	fatty acid biosyntheis pathway	1.1.1.100	1	1		ü
208	R04537_p	(3R)-3-Hydroxyoctanoyl-(acyl-carrier_protein)[p] <=> trans-Oct-2-enoyl-(acp)[p] + H2O[p]	Manes.01G139400	fatty acid biosyntheis pathway	4.2.1.-	1	1		ü
209	R04958_p	trans-Oct-2-enoyl-(acp)[p] + NADH[p] + H+[p] <=> Octanoyl-(acp)[p] + NAD+[p]	Manes.07G033800 or Manes.08G046300 or Manes.15G102700	fatty acid biosyntheis pathway	1.3.1.-/1.3.1.9	1	1		ü
210	R04960_p	Octanoyl-(acp)[p] + Malonyl-(acyl-carrier_protein)[p] -> 3-Oxodecanoyl-(acp)[p] + CO2[p] + Acyl-carrier_protein[p]	Manes.01G076900 or Manes.01G241000 or Manes.01G271100 or Manes.02G007700 or Manes.02G036200 or Manes.02G218700 or Manes.02G218800 or Manes.03G018200 or Manes.03G043700 or Manes.03G055800 or Manes.03G170600 or Manes.04G078700 or Manes.05G017600 or Manes.05G159000 or Manes.06G051100 or Manes.14G102100 or Manes.15G034900 or Manes.15G035000 or Manes.15G120000 or Manes.16G087600 or Manes.17G101800 or …	fatty acid biosyntheis pathway	2.3.1.41	1	1		ü
211	R04534_p	(3R)-3-Hydroxydecanoyl-(acyl-carrier_protein)[p] + NADP+[p] <=> 3-Oxodecanoyl-(acp)[p] + NADPH[p] + H+[p]	Manes.06G127600 or Manes.07G028700 or Manes.08G149800 or Manes.09G142200 or Manes.09G165800 or Manes.12G014900 or Manes.13G015500 or Manes.15G025200 or Manes.S061800 or Manes.S080800	fatty acid biosyntheis pathway	1.1.1.100	1	1		ü
212	R04535_p	(3R)-3-Hydroxydecanoyl-(acyl-carrier_protein)[p] <=> trans-Dec-2-enoyl-(acp)[p] + H2O[p]	Manes.01G139400	fatty acid biosyntheis pathway	4.2.1.-	1	1		ü
213	R04961_p	trans-Dec-2-enoyl-(acp)[p] + NADH[p] + H+[p] <=> Decanoyl-(acp)[p] + NAD+[p]	Manes.07G033800 or Manes.08G046300 or Manes.15G102700	fatty acid biosyntheis pathway	1.3.1.-/1.3.1.9	1	1		ü
214	R04963_p	Decanoyl-(acp)[p] + Malonyl-(acyl-carrier_protein)[p] -> 3-Oxododecanoyl-(acp)[p] + CO2[p] + Acyl-carrier_protein[p]	Manes.01G076900 or Manes.01G241000 or Manes.01G271100 or Manes.02G007700 or Manes.02G036200 or Manes.02G218700 or Manes.02G218800 or Manes.03G018200 or Manes.03G043700 or Manes.03G055800 or Manes.03G170600 or Manes.04G078700 or Manes.05G017600 or Manes.05G159000 or Manes.06G051100 or Manes.14G102100 or Manes.15G034900 or Manes.15G035000 or Manes.15G120000 or Manes.16G087600 or Manes.17G101800 or …	fatty acid biosyntheis pathway	2.3.1.41	1	1		ü
215	R04964_p	(R)-3-Hydroxydodecanoyl-(acp)[p] + NADP+[p] <=> 3-Oxododecanoyl-(acp)[p] + NADPH[p] + H+[p]	Manes.06G127600 or Manes.07G028700 or Manes.08G149800 or Manes.09G142200 or Manes.09G165800 or Manes.12G014900 or Manes.13G015500 or Manes.15G025200 or Manes.S061800 or Manes.S080800	fatty acid biosyntheis pathway	1.1.1.100	1	1		ü
216	R04965_p	(R)-3-Hydroxydodecanoyl-(acp)[p] <=> trans-Dodec-2-enoyl-(acp)[p] + H2O[p]	Manes.01G139400	fatty acid biosyntheis pathway	4.2.1.-	1	1		ü
217	R04724_p	trans-Dodec-2-enoyl-(acp)[p] + NADH[p] + H+[p] <=> Dodecanoyl-(acyl-carrier_protein)[p] + NAD+[p]	Manes.07G033800 or Manes.08G046300 or Manes.15G102700	fatty acid biosyntheis pathway	1.3.1.-/1.3.1.9	1	1		ü
218	R04726_p	Dodecanoyl-(acyl-carrier_protein)[p] + Malonyl-(acyl-carrier_protein)[p] -> 3-Oxotetradecanoyl-(acp)[p] + CO2[p] + Acyl-carrier_protein[p]	Manes.01G076900 or Manes.01G241000 or Manes.01G271100 or Manes.02G007700 or Manes.02G036200 or Manes.02G218700 or Manes.02G218800 or Manes.03G018200 or Manes.03G043700 or Manes.03G055800 or Manes.03G170600 or Manes.04G078700 or Manes.05G017600 or Manes.05G159000 or Manes.06G051100 or Manes.14G102100 or Manes.15G034900 or Manes.15G035000 or Manes.15G120000 or Manes.16G087600 or Manes.17G101800 or …	fatty acid biosyntheis pathway	2.3.1.41	1	1		ü
219	R04014_p	Dodecanoyl-(acyl-carrier_protein)[p] + H2O[p] <=> Acyl-carrier_protein[p] + Dodecanoic_acid[p]	Manes.13G049100 or Manes.16G064400 or Manes.S047300	fatty acid biosyntheis pathway	3.1.2.21	0	1				ü
220	R04566_p	(3R)-3-Hydroxytetradecanoyl-(acyl-carrier_protein)[p] + NADP+[p] <=> 3-Oxotetradecanoyl-(acp)[p] + NADPH[p] + H+[p]	Manes.06G127600 or Manes.07G028700 or Manes.08G149800 or Manes.09G142200 or Manes.09G165800 or Manes.12G014900 or Manes.13G015500 or Manes.15G025200 or Manes.S061800 or Manes.S080800	fatty acid biosyntheis pathway	1.1.1.100	1	1		ü
221	R04568_p	(3R)-3-Hydroxytetradecanoyl-(acyl-carrier_protein)[p] <=> trans-Tetradec-2-enoyl-(acp)[p] + H2O[p]	Manes.01G139400	fatty acid biosyntheis pathway	4.2.1.-	1	1		ü
222	R04966_p	trans-Tetradec-2-enoyl-(acp)[p] + NADH[p] + H+[p] <=> Tetradecanoyl-(acp)[p] + NAD+[p]	Manes.07G033800 or Manes.08G046300 or Manes.15G102700	fatty acid biosyntheis pathway	1.3.1.-/1.3.1.9	1	1		ü
223	R04968_p	Tetradecanoyl-(acp)[p] + Malonyl-(acyl-carrier_protein)[p] -> 3-Oxohexadecanoyl-(acp)[p] + CO2[p] + Acyl-carrier_protein[p]	Manes.01G076900 or Manes.01G241000 or Manes.01G271100 or Manes.02G007700 or Manes.02G036200 or Manes.02G218700 or Manes.02G218800 or Manes.03G018200 or Manes.03G043700 or Manes.03G055800 or Manes.03G170600 or Manes.04G078700 or Manes.05G017600 or Manes.05G159000 or Manes.06G051100 or Manes.14G102100 or Manes.15G034900 or Manes.15G035000 or Manes.15G120000 or Manes.16G087600 or Manes.17G101800 or …	fatty acid biosyntheis pathway	2.3.1.41	1	1		ü
224	R04543_p	(3R)-3-Hydroxypalmitoyl-(acyl-carrier_protein)[p] + NADP+[p] <=> 3-Oxohexadecanoyl-(acp)[p] + NADPH[p] + H+[p]	Manes.06G127600 or Manes.07G028700 or Manes.08G149800 or Manes.09G142200 or Manes.09G165800 or Manes.12G014900 or Manes.13G015500 or Manes.15G025200 or Manes.S061800 or Manes.S080800	fatty acid biosyntheis pathway	1.1.1.100	1	1		ü
225	R04544_p	(3R)-3-Hydroxypalmitoyl-(acyl-carrier_protein)[p] <=> trans-Hexadec-2-enoyl-(acp)[p] + H2O[p]	Manes.01G139400	fatty acid biosyntheis pathway	4.2.1.-	1	1		ü
226	R04969_p	trans-Hexadec-2-enoyl-(acp)[p] + NADH[p] + H+[p] <=> Hexadecanoyl-(acp)[p] + NAD+[p]	Manes.07G033800 or Manes.08G046300 or Manes.15G102700	fatty acid biosyntheis pathway	1.3.1.-/1.3.1.9	1	1		ü
227	R01706_p	Hexadecanoyl-(acp)[p] + H2O[p] <=> Acyl-carrier_protein[p] + Hexadecanoic_acid[p]	Manes.13G049100 or Manes.14G049100 or Manes.16G064400 or Manes.S047300 or Manes.S047300	fatty acid biosyntheis pathway	3.1.2.14	1	1		ü
228	R01513_p	3-Phospho-D-glycerate[p] + NAD+[p] -> 3-Phosphonooxypyruvate[p] + NADH[p] + H+[p]	Manes.05G177600 or Manes.07G069600 or Manes.10G074000	amino acid biosynthesis pathway	1.1.1.95	1	1		ü
229	R04173_p	3-Phosphonooxypyruvate[p] + L-Glutamate[p] -> O-Phospho-L-serine[p] + 2-Oxoglutarate[p]	Manes.01G153800 or Manes.02G112800	amino acid biosynthesis pathway	2.6.1.52	1	1		ü
230	R00582_p	O-Phospho-L-serine[p] + H2O[p] -> L-Serine[p] + Orthophosphate[p]	Manes.05G098300 or Manes.06G084800 or Manes.14G076100 or Manes.14G085700	amino acid biosynthesis pathway	3.1.3.3	1	1		ü
231	R00586_p	L-Serine[p] + Acetyl-CoA[p] -> O-Acetyl-L-serine[p] + CoA[p]	Manes.02G112600 or Manes.02G112600 or Manes.03G031800 or Manes.03G139000 or Manes.03G146900 or Manes.15G054700 or Manes.15G062000	amino acid biosynthesis pathway	2.3.1.30	1	1		ü
232	R00897_p	O-Acetyl-L-serine[p] + Hydrogen_sulfide[p] <=> L-Cysteine[p] + Acetate[p]	Manes.01G255400 or Manes.05G033000 or Manes.08G127200 or Manes.08G127300 or Manes.08G151200 or Manes.09G157100 or Manes.09G157300 or Manes.15G029400 or Manes.15G060800	amino acid biosynthesis pathway	2.5.1.47	1	1		ü
233	R00891_p	L-Serine[p] + Hydrogen_sulfide[p] <=> L-Cysteine[p] + H2O[p]	Manes.15G060800	amino acid biosynthesis pathway	4.2.1.22	0	0	ü
234	R00945_p	5,10-Methylenetetrahydrofolate[p] + Glycine[p] + H2O[p] <=> Tetrahydrofolate[p] + L-Serine[p]	Manes.03G144000 or Manes.04G091700 or Manes.06G124900 or Manes.07G019000 or Manes.08G139200 or Manes.12G121800 or Manes.13G103800 or Manes.14G046600 or Manes.15G056800 or Manes.15G056900 or Manes.16G078300 or Manes.18G055500 or Manes.18G072100	amino acid biosynthesis pathway	2.1.2.1	0	1				ü
235	R00782_p	L-Cysteine[p] + H2O[p] <=> Hydrogen_sulfide[p] + Pyruvate[p] + NH3[p]	Manes.01G122300 or Manes.01G122300 or Manes.03G105500 or Manes.09G007000	amino acid biosynthesis pathway	4.4.1.1/4.4.1.8	0	1				ü
236	R04672_p	(S)-2-Acetolactate[p] + Thiamin_diphosphate[p] <=> 2-(alpha-Hydroxyethyl)thiamine_diphosphate[p] + Pyruvate[p]	Manes.01G018500 or Manes.06G120100 or Manes.08G094400 or Manes.09G106300 or Manes.14G086300 or Manes.15G161400 or Manes.16G036400 or Manes.17G007500 or Manes.17G053600	amino acid biosynthesis pathway	2.2.1.6	1	1		ü
237	R05071_p	(S)-2-Acetolactate[p] <=> 3-Hydroxy-3-Methyl-2-oxobutanoic_acid[p]	Manes.16G038300 or Manes.17G055100	amino acid biosynthesis pathway	1.1.1.86	1	1		ü
238	R04440_p	(R)-2,3-Dihydroxy-3-methylbutanoate[p] + NADP+[p] <=> 3-Hydroxy-3-Methyl-2-oxobutanoic_acid[p] + NADPH[p] + H+[p]	Manes.16G038300 or Manes.17G055100	amino acid biosynthesis pathway	1.1.1.86	1	1		ü
239	R04441_p	(R)-2,3-Dihydroxy-3-methylbutanoate[p] -> 3-Methyl-2-oxobutanoic_acid[p] + H2O[p]	Manes.15G050800	amino acid biosynthesis pathway	4.2.1.9	1	1		ü
240	R01214_p	L-Valine[p] + 2-Oxoglutarate[p] <=> 3-Methyl-2-oxobutanoic_acid[p] + L-Glutamate[p]	Manes.03G061400 or Manes.03G061500 or Manes.09G164000 or Manes.09G164000 or Manes.09G164000 or Manes.09G164000 or Manes.12G024800 or Manes.12G118700 or Manes.12G118700 or Manes.18G051400 or Manes.18G051400	amino acid biosynthesis pathway	2.6.1.42	1	1		ü
241	R01213_p	Acetyl-CoA[p] + 3-Methyl-2-oxobutanoic_acid[p] + H2O[p] -> alpha-Isopropylmalate[p] + CoA[p]	Manes.11G115800	amino acid biosynthesis pathway	2.3.3.13	1	1		ü
242	R03968_p	alpha-Isopropylmalate[p] <=> 2-Isopropylmaleate[p] + H2O[p]	Manes.01G082700 or Manes.03G158100 or Manes.03G158200 or Manes.15G046300 or Manes.15G046300	amino acid biosynthesis pathway	4.2.1.33	1	1		ü
243	R04001_p	(2R,3S)-3-Isopropylmalate[p] <=> 2-Isopropylmaleate[p] + H2O[p]	Manes.01G082700 or Manes.03G158100 or Manes.03G158200 or Manes.15G046300 or Manes.15G046300	amino acid biosynthesis pathway	4.2.1.33	1	1		ü
244	R04426_p	(2R,3S)-3-Isopropylmalate[p] + NAD+[p] <=> (2S)-2-Isopropyl-3-oxosuccinate[p] + NADH[p] + H+[p]	Manes.01G153600 or Manes.02G112500 or Manes.08G008500 or Manes.11G062800	amino acid biosynthesis pathway	1.1.1.85	1	1		ü
245	R01090_p	L-Leucine[p] + 2-Oxoglutarate[p] <=> 4-Methyl-2-oxopentanoate[p] + L-Glutamate[p]	Manes.03G061400 or Manes.03G061500 or Manes.09G164000 or Manes.09G164000 or Manes.09G164000 or Manes.09G164000 or Manes.12G024800 or Manes.12G118700 or Manes.12G118700 or Manes.18G051400 or Manes.18G051400	amino acid biosynthesis pathway	2.6.1.42	1	1		ü
246	R04673_p	2-Oxobutanoate[p] + 2-(alpha-Hydroxyethyl)thiamine_diphosphate[p] <=> (S)-2-Aceto-2-hydroxybutanoate[p] + Thiamin_diphosphate[p]	Manes.01G018500 or Manes.06G120100 or Manes.08G094400 or Manes.09G106300 or Manes.14G086300 or Manes.15G161400 or Manes.16G036400 or Manes.17G007500 or Manes.17G053600	amino acid biosynthesis pathway	2.2.1.6	1	1		ü
247	R05069_p	(S)-2-Aceto-2-hydroxybutanoate[p] <=> (R)-3-Hydroxy-3-methyl-2-oxopentanoate[p]	Manes.16G038300 or Manes.17G055100	amino acid biosynthesis pathway	1.1.1.86	1	1		ü
248	R05068_p	(R)-2,3-Dihydroxy-3-methylpentanoate[p] + NADP+[p] <=> (R)-3-Hydroxy-3-methyl-2-oxopentanoate[p] + NADPH[p] + H+[p]	Manes.16G038300 or Manes.17G055100	amino acid biosynthesis pathway	1.1.1.86	1	1		ü
249	R05070_p	(R)-2,3-Dihydroxy-3-methylpentanoate[p] <=> (S)-3-Methyl-2-oxopentanoic_acid[p] + H2O[p]	Manes.15G050800	amino acid biosynthesis pathway	4.2.1.9	1	1		ü
250	R02199_p	L-Isoleucine[p] + 2-Oxoglutarate[p] <=> (S)-3-Methyl-2-oxopentanoic_acid[p] + L-Glutamate[p]	Manes.03G061400 or Manes.03G061500 or Manes.09G164000 or Manes.09G164000 or Manes.09G164000 or Manes.09G164000 or Manes.12G024800 or Manes.12G118700 or Manes.12G118700 or Manes.18G051400 or Manes.18G051400	amino acid biosynthesis pathway	2.6.1.42	1	1		ü
251	R00355_p	L-Aspartate[p] + 2-Oxoglutarate[p] <=> Oxaloacetate[p] + L-Glutamate[p]	Manes.01G130700 or Manes.03G022400 or Manes.03G022400 or Manes.03G061000 or Manes.04G120500 or Manes.06G138700 or Manes.11G050800 or Manes.12G138300 or Manes.14G032500 or Manes.16G126700 or Manes.18G075400	amino acid biosynthesis pathway	2.6.1.1	0	1				ü
252	R00480_p	ATP[p] + L-Aspartate[p] -> ADP[p] + 4-Phospho-L-aspartate[p]	Manes.11G077200 or Manes.11G077200 or Manes.12G153700 or Manes.S033500 or Manes.S033500	amino acid biosynthesis pathway	2.7.2.4	1	1		ü
253	R02291_p	4-Phospho-L-aspartate[p] + NADPH[p] + H+[p] -> L-Aspartate_4-semialdehyde[p] + Orthophosphate[p] + NADP+[p]	Manes.15G135500	amino acid biosynthesis pathway	1.2.1.11	1	1		ü
254	R02292_p	L-Aspartate_4-semialdehyde[p] + Pyruvate[p] <=> L-2,3-Dihydrodipicolinate[p] + 2 H2O[p]	Manes.01G154900 or Manes.02G113700	amino acid biosynthesis pathway	4.2.1.52	1	1		ü
255	R04198_p	2,3,4,5-Tetrahydrodipicolinate[p] + NAD+[p] <=> L-2,3-Dihydrodipicolinate[p] + NADH[p] + H+[p]	Manes.06G143900 or Manes.06G176700 or Manes.12G015500 or Manes.13G015200 or Manes.14G054600 or Manes.14G054600 or Manes.15G156700 or Manes.17G107100	amino acid biosynthesis pathway	1.3.1.26	1	1		ü
256	R07613_p	2,3,4,5-Tetrahydrodipicolinate[p] + L-Glutamate[p] + H2O[p] -> LL-2,6-Diaminoheptanedioate[p] + 2-Oxoglutarate[p]	Manes.07G049800	amino acid biosynthesis pathway	2.6.1.83	1	0			ü
257	R02735_p	LL-2,6-Diaminoheptanedioate[p] -> meso-2,6-Diaminoheptanedioate[p]	Manes.S002100	amino acid biosynthesis pathway	5.1.1.7	1	1		ü
258	R00451_p	meso-2,6-Diaminoheptanedioate[p] -> L-Lysine[p] + CO2[p]	Manes.04G073800	amino acid biosynthesis pathway	4.1.1.20	1	1		ü
259	R01773_p	L-Aspartate_4-semialdehyde[p] + NADH[p] + H+[p] -> L-Homoserine[p] + NAD+[p]	Manes.S033500 or Manes.S033500	amino acid biosynthesis pathway	1.1.1.3	1	1		ü
260	R01771_p	ATP[p] + L-Homoserine[p] -> ADP[p] + O-Phospho-L-homoserine[p]	Manes.01G017200 or Manes.01G176400 or Manes.02G134400 or Manes.02G139000 or Manes.08G086000 or Manes.10G022000 or Manes.17G003300	amino acid biosynthesis pathway	2.7.1.39	1	1		ü
261	R01466_p	O-Phospho-L-homoserine[p] + H2O[p] -> L-Threonine[p] + Orthophosphate[p]	Manes.11G022700 or Manes.16G098600	amino acid biosynthesis pathway	4.2.3.1	1	1		ü
262	R00996_p	L-Threonine[p] -> 2-Oxobutanoate[p] + NH3[p]	Manes.08G017400 or Manes.09G047600	amino acid biosynthesis pathway	4.3.1.19	1	1		ü
263	PMJ00001_p	L-Cysteine[p] + O-Phospho-L-homoserine[p] -> L-Cystathionine[p] + Orthophosphate[p]	Manes.01G093400 or Manes.02G048100 or Manes.04G035500 or Manes.16G079100 or Manes.S054200	amino acid biosynthesis pathway	2.5.1.48	1	1		ü
264	R01286_p	L-Cystathionine[p] + H2O[p] -> L-Homocysteine[p] + NH3[p] + Pyruvate[p]	Manes.01G122300 or Manes.01G122300 or Manes.03G105500 or Manes.09G007000	amino acid biosynthesis pathway	4.4.1.8	1	1		ü
265	R00650_p	S-Adenosyl-L-methionine[p] + L-Homocysteine[p] <=> S-Adenosyl-L-homocysteine[p] + L-Methionine[p]	Manes.01G205100 or Manes.05G078500 or Manes.06G068700 or Manes.14G102300 or Manes.15G031300 or Manes.15G031300 or Manes.15G159600	amino acid biosynthesis pathway	2.1.1.10	0	1				ü
266	R04405_p	5-Methyltetrahydropteroyltri-L-glutamate[p] + L-Homocysteine[p] <=> Tetrahydropteroyltri-L-glutamate[p] + L-Methionine[p]	Manes.04G040700 or Manes.08G154700 or Manes.09G138200	amino acid biosynthesis pathway	2.1.1.14	1	1		ü
267	R00344_p	2 ATP[p] + HCO3-[p] + NH3[p] + H+[p] <=> 2 ADP[p] + Orthophosphate[p] + Carbamoyl_phosphate[p]	Manes.04G025400 or Manes.13G086500	not identify	6.3.5.5	1	1		ü
268	R01398_p	Carbamoyl_phosphate[p] + L-Ornithine[p] <=> Orthophosphate[p] + L-Citrulline[p]	Manes.05G157200	amino acid biosynthesis pathway	2.1.3.3	1	1		ü
269	R01954_p	ATP[p] + L-Citrulline[p] + L-Aspartate[p] -> AMP[p] + Diphosphate[p] + N-(L-Arginino)succinate[p]	Manes.03G085300	amino acid biosynthesis pathway	6.3.4.5	1	1		ü
270	R01086_p	N-(L-Arginino)succinate[p] -> Fumarate[p] + L-Arginine[p]	Manes.18G058500	amino acid biosynthesis pathway	4.3.2.1	1	1		ü
271	R00669_p	N-Acetylornithine[p] + H2O[p] <=> Acetate[p] + L-Ornithine[p]	Manes.02G161800 or Manes.03G096800 or Manes.03G096800 or Manes.03G096900 or Manes.14G043000 or Manes.17G013000	amino acid biosynthesis pathway	3.5.1.14/3.5.1.16	1	1		ü
272	R02283_p	N-Acetyl-L-glutamate_5-semialdehyde[p] + L-Glutamate[p] <=> N-Acetylornithine[p] + 2-Oxoglutarate[p]	Manes.06G174300 or Manes.11G063000	amino acid biosynthesis pathway	2.6.1.11	1	1		ü
273	R03443_p	N-Acetyl-L-glutamate_5-phosphate[p] + NADPH[p] + H+[p] -> N-Acetyl-L-glutamate_5-semialdehyde[p] + Orthophosphate[p] + NADP+[p]	Manes.15G144000	amino acid biosynthesis pathway	1.2.1.38	1	1		ü
274	R02649_p	ATP[p] + N-Acetyl-L-glutamate[p] -> ADP[p] + N-Acetyl-L-glutamate_5-phosphate[p]	Manes.07G077700 or Manes.10G056500	amino acid biosynthesis pathway	2.7.2.8	1	1		ü
275	R00259_p	Acetyl-CoA[p] + L-Glutamate[p] -> CoA[p] + N-Acetyl-L-glutamate[p]	Manes.12G115300	amino acid biosynthesis pathway	2.3.1.1	1	0			ü
276	R00253_p	ATP[p] + L-Glutamate[p] + NH3[p] -> ADP[p] + Orthophosphate[p] + L-Glutamine[p]	Manes.01G119500 or Manes.02G077900 or Manes.03G186600 or Manes.08G013700	amino acid biosynthesis pathway	6.3.1.2	0	1				ü
277	R00093_p	L-Glutamine[p] + 2-Oxoglutarate[p] + NADH[p] + H+[p] -> 2 L-Glutamate[p] + NAD+[p]	Manes.06G159400 or Manes.09G005600 or Manes.14G017100	amino acid biosynthesis pathway	1.4.1.14	1	1		ü
278	R01071_p	ATP[p] + 5-Phospho-alpha-D-ribose_1-diphosphate[p] -> 1-(5-Phospho-D-ribosyl)-ATP[p] + Diphosphate[p]	Manes.07G022900	amino acid biosynthesis pathway	2.4.2.17	1	1		ü
279	R04035_p	1-(5-Phospho-D-ribosyl)-ATP[p] + H2O[p] -> Phosphoribosyl-AMP[p] + Diphosphate[p]	Manes.11G075000	amino acid biosynthesis pathway	3.6.1.31	1	1		ü
280	R04037_p	Phosphoribosyl-AMP[p] + H2O[p] -> 5-(5-Phospho-D-ribosylaminoformimino)-1-(5-phosphoribosyl)-imidazole-4-carboxamide[p]	Manes.11G075000	amino acid biosynthesis pathway	3.5.4.19	1	1		ü
281	R04640_p	N-(5'-Phospho-D-1'-ribulosylformimino)-5-amino-1-(5''-phospho-D-ribosyl)-4-imidazolecarboxamide[p] <=> 5-(5-Phospho-D-ribosylaminoformimino)-1-(5-phosphoribosyl)-imidazole-4-carboxamide[p]	Manes.08G025500	amino acid biosynthesis pathway	5.3.1.16	1	0			ü
282	R03457_p	D-erythro-1-(Imidazol-4-yl)glycerol_3-phosphate[p] -> 3-(Imidazol-4-yl)-2-oxopropyl_phosphate[p] + H2O[p]	Manes.03G178800 or Manes.03G178800	amino acid biosynthesis pathway	4.2.1.19	1	1		ü
283	R03243_p	3-(Imidazol-4-yl)-2-oxopropyl_phosphate[p] + L-Glutamate[p] -> L-Histidinol_phosphate[p] + 2-Oxoglutarate[p]	Manes.02G191200 or Manes.03G105500 or Manes.04G120500 or Manes.11G050800 or Manes.18G075400	amino acid biosynthesis pathway	2.6.1.9	1	1		ü
284	R03013_p	L-Histidinol_phosphate[p] + H2O[p] -> L-Histidinol[p] + Orthophosphate[p]	Manes.04G087000 or Manes.04G087100	amino acid biosynthesis pathway	3.1.3.15	1	1		ü
285	R03012_p	L-Histidinol[p] + NAD+[p] <=> L-Histidinal[p] + NADH[p] + H+[p]	Manes.06G058300	amino acid biosynthesis pathway	1.1.1.23	1	1		ü
286	R01163_p	L-Histidinal[p] + H2O[p] + NAD+[p] <=> L-Histidine[p] + NADH[p] + H+[p]	Manes.06G058300	amino acid biosynthesis pathway	1.1.1.23	1	1		ü
287	R04560_p	10-Formyltetrahydrofolate[p] + 1-(5'-Phosphoribosyl)-5-amino-4-imidazolecarboxamide[p] -> Tetrahydrofolate[p] + 1-(5'-Phosphoribosyl)-5-formamido-4-imidazolecarboxamide[p]	Manes.08G044300	nucleotide biosynthesis pathway	2.1.2.3	1	1		ü
288	R01127_p	1-(5'-Phosphoribosyl)-5-formamido-4-imidazolecarboxamide[p] -> IMP[p] + H2O[p]	Manes.08G044300	nucleotide biosynthesis pathway	3.5.4.10	1	1		ü
289	R01826_p	Phosphoenolpyruvate[p] + D-Erythrose_4-phosphate[p] + H2O[p] -> 2-Dehydro-3-deoxy-D-arabino-heptonate_7-phosphate[p] + Orthophosphate[p]	Manes.02G045700 or Manes.02G150600 or Manes.13G095700 or Manes.18G065500	amino acid biosynthesis pathway	2.5.1.54	1	1		ü
290	R03083_p	2-Dehydro-3-deoxy-D-arabino-heptonate_7-phosphate[p] -> 3-Dehydroquinate[p] + Orthophosphate[p]	Manes.02G107200	amino acid biosynthesis pathway	4.2.3.4	1	1		ü
291	R03084_p	3-Dehydroquinate[p] -> 3-Dehydroshikimate[p] + H2O[p]	Manes.09G161100 or Manes.09G161200 or Manes.12G070400	amino acid biosynthesis pathway	4.2.1.10	1	1		ü
292	R02413_p	3-Dehydroshikimate[p] + NADPH[p] + H+[p] -> Shikimate[p] + NADP+[p]	Manes.04G086600 or Manes.04G086800 or Manes.05G187000 or Manes.09G161100 or Manes.09G161200 or Manes.10G092000 or Manes.12G070400 or Manes.13G058100 or Manes.14G005300	amino acid biosynthesis pathway	1.1.1.25	1	1		ü
293	R02412_p	ATP[p] + Shikimate[p] -> ADP[p] + Shikimate_3-phosphate[p]	Manes.04G024900 or Manes.08G111500 or Manes.12G118300 or Manes.18G046900	amino acid biosynthesis pathway	2.7.1.71	1	1		ü
294	R03460_p	Phosphoenolpyruvate[p] + Shikimate_3-phosphate[p] -> Orthophosphate[p] + 5-O-(1-Carboxyvinyl)-3-phosphoshikimate[p]	Manes.05G046900	amino acid biosynthesis pathway	2.5.1.19	1	1		ü
295	R01714_p	5-O-(1-Carboxyvinyl)-3-phosphoshikimate[p] -> Chorismate[p] + Orthophosphate[p]	Manes.10G045200	amino acid biosynthesis pathway	4.2.3.5	1	1		ü
296	R00985_p	Chorismate[p] + NH3[p] <=> Anthranilate[p] + Pyruvate[p] + H2O[p]	Manes.01G162800 or Manes.06G032600 or Manes.07G101300 or Manes.07G127900 or Manes.15G137900	amino acid biosynthesis pathway	4.1.3.27	1	1		ü
297	R00986_p	Chorismate[p] + L-Glutamine[p] -> Anthranilate[p] + Pyruvate[p] + L-Glutamate[p]	Manes.01G162800 or Manes.06G032600 or Manes.07G101300 or Manes.07G127900 or Manes.15G137900	amino acid biosynthesis pathway	4.1.3.27	0	1				ü
298	R01073_p	Anthranilate[p] + 5-Phospho-alpha-D-ribose_1-diphosphate[p] -> N-(5-Phospho-D-ribosyl)anthranilate[p] + Diphosphate[p]	Manes.01G259100 or Manes.02G022800 or Manes.02G196900 or Manes.05G036600 or Manes.06G106300 or Manes.09G031600 or Manes.10G148000 or Manes.12G024300 or Manes.12G039600 or Manes.13G025800 or Manes.13G025800 or Manes.14G007100 or Manes.14G014300 or Manes.15G137900 or Manes.18G104300 or Manes.S087300	amino acid biosynthesis pathway	2.4.2.18	1	1		ü
299	R03509_p	N-(5-Phospho-D-ribosyl)anthranilate[p] -> 1-(2-Carboxyphenylamino)-1-deoxy-D-Ribulose_5-phosphate[p]	Manes.10G011400	amino acid biosynthesis pathway	5.3.1.24	1	0			ü
300	R03508_p	1-(2-Carboxyphenylamino)-1-deoxy-D-Ribulose_5-phosphate[p] -> Indoleglycerol_phosphate[p] + CO2[p] + H2O[p]	Manes.12G063800	amino acid biosynthesis pathway	4.1.1.48	1	1		ü
301	R02722_p	L-Serine[p] + Indoleglycerol_phosphate[p] <=> L-Tryptophan[p] + D-Glyceraldehyde_3-phosphate[p] + H2O[p]	Manes.02G064500 or Manes.03G127600 or Manes.05G084000 or Manes.15G074600 or Manes.17G036500	amino acid biosynthesis pathway	4.2.1.20	0	1				ü
302	R02340_p	Indoleglycerol_phosphate[p] -> Indole[p] + D-Glyceraldehyde_3-phosphate[p]	Manes.02G064500 or Manes.03G127600 or Manes.05G084000 or Manes.15G074600 or Manes.17G036500	amino acid biosynthesis pathway	4.2.1.20	1	1		ü
303	R00674_p	L-Serine[p] + Indole[p] <=> L-Tryptophan[p] + H2O[p]	Manes.02G064500 or Manes.03G127600 or Manes.05G084000 or Manes.15G074600 or Manes.17G036500	amino acid biosynthesis pathway	4.2.1.20	1	1		ü
304	R01715_p	Chorismate[p] -> Prephenate[p]	Manes.16G129300	amino acid biosynthesis pathway	5.4.99.5	1	1		ü
305	R07276_p	Prephenate[p] + L-Glutamate[p] -> L-Arogenate[p] + 2-Oxoglutarate[p]	Manes.11G050800 or Manes.12G138300	amino acid biosynthesis pathway	2.6.1.79	1	1		ü
306	R00691_p	L-Arogenate[p] -> L-Phenylalanine[p] + H2O[p] + CO2[p]	Manes.04G008300 or Manes.04G008400 or Manes.11G157300 or Manes.16G006200	amino acid biosynthesis pathway	4.2.1.91	1	1		ü
307	R00733_p	L-Arogenate[p] + NADP+[p] -> L-Tyrosine[p] + CO2[p] + NADPH[p] + H+[p]	Manes.04G109800	amino acid biosynthesis pathway	1.3.1.78	1	0			ü
308	R00734_p	L-Tyrosine[p] + 2-Oxoglutarate[p] <=> 3-(4-Hydroxyphenyl)pyruvate[p] + L-Glutamate[p]	Manes.01G130700 or Manes.02G191200 or Manes.03G022400 or Manes.03G022400 or Manes.03G061000 or Manes.03G105500 or Manes.04G120500 or Manes.06G138700 or Manes.11G050800 or Manes.12G024800 or Manes.12G138300 or Manes.13G143400 or Manes.14G032500 or Manes.16G126700 or Manes.18G075400	amino acid biosynthesis pathway	2.6.1.57/2.6.1.1/2.6.1.9	0	1				ü
309	R00575_p	2 ATP[p] + L-Glutamine[p] + HCO3-[p] + H2O[p] + H+[p] -> 2 ADP[p] + Orthophosphate[p] + L-Glutamate[p] + Carbamoyl_phosphate[p]	Manes.04G025400 or Manes.13G086500	nucleotide biosynthesis pathway	6.3.5.5	0	1				ü
310	R01397_p	Carbamoyl_phosphate[p] + L-Aspartate[p] -> N-Carbamoyl-L-aspartate[p] + Orthophosphate[p]	Manes.15G067500	nucleotide biosynthesis pathway	2.1.3.2	0	0	ü
311	R01993_p	N-Carbamoyl-L-aspartate[p] -> (S)-dihydroorotate[p] + H2O[p]	Manes.02G045100	nucleotide biosynthesis pathway	3.5.2.3	0	0	ü
312	R01868_p	(S)-dihydroorotate[p] + Ubiquinone[p] -> Ubiquinol[p] + Orotate[p]	Manes.15G107800	nucleotide biosynthesis pathway	1.3.5.2	0	1				ü
313	R01870_p	Orotate[p] + 5-Phospho-alpha-D-ribose_1-diphosphate[p] <=> Orotidine_5'-phosphate[p] + Diphosphate[p]	Manes.11G004200	nucleotide biosynthesis pathway	2.4.2.10	0	1				ü
314	R00965_p	Orotidine_5'-phosphate[p] -> UMP[p] + CO2[p]	Manes.11G004200	nucleotide biosynthesis pathway	4.1.1.23	0	1				ü
315	R00158_p	ATP[p] + UMP[p] -> ADP[p] + UDP[p]	Manes.05G059600 or Manes.05G059600 or Manes.12G152500 or Manes.14G034500	nucleotide biosynthesis pathway	2.7.4.22	0	1				ü
316	R00155_p	UDP[p] + H2O[p] <=> UMP[p] + Orthophosphate[p]	Manes.01G185200 or Manes.05G102900 or Manes.08G147500 or Manes.09G144300	nucleotide biosynthesis pathway	3.6.1.5	0	1				ü
317	R00156_p	ATP[p] + UDP[p] -> ADP[p] + UTP[p]	Manes.01G048900 or Manes.01G273800 or Manes.02G009500 or Manes.05G056000 or Manes.06G115500	nucleotide biosynthesis pathway	2.7.4.6	0	1				ü
318	R00159_p	UTP[p] + H2O[p] <=> UDP[p] + Orthophosphate[p]	Manes.01G155400 or Manes.01G185200 or Manes.05G102900 or Manes.08G147500 or Manes.09G144300 or Manes.14G005700	nucleotide biosynthesis pathway	3.6.1.5/3.6.1.15	0	1				ü
319	R02326_p	ATP[p] + dCDP[p] <=> ADP[p] + dCTP[p]	Manes.01G048900 or Manes.01G273800 or Manes.02G009500 or Manes.05G056000 or Manes.06G115500	nucleotide biosynthesis pathway	2.7.4.6	0	1				ü
320	R02331_p	ATP[p] + dUDP[p] <=> ADP[p] + dUTP[p]	Manes.01G048900 or Manes.01G273800 or Manes.02G009500 or Manes.05G056000 or Manes.06G115500	nucleotide biosynthesis pathway	2.7.4.6	0	1				ü
321	R01547_p	ATP[p] + dAMP[p] <=> ADP[p] + dADP[p]	Manes.02G199500 or Manes.04G024900 or Manes.05G059600 or Manes.05G059600 or Manes.06G117800 or Manes.13G016600 or Manes.14G034500 or Manes.14G139700 or Manes.16G056000 or Manes.16G056000	nucleotide biosynthesis pathway	2.7.4.3	0	1				ü
322	R01137_p	ATP[p] + dADP[p] -> ADP[p] + dATP[p]	Manes.01G048900 or Manes.01G273800 or Manes.02G009500 or Manes.05G056000 or Manes.06G115500	nucleotide biosynthesis pathway	2.7.4.6	0	1				ü
323	R02094_p	ATP[p] + dTMP[p] <=> ADP[p] + dTDP[p]	Manes.14G170700	nucleotide biosynthesis pathway	2.7.4.9	0	1				ü
324	R02093_p	ATP[p] + dTDP[p] -> ADP[p] + dTTP[p]	Manes.01G048900 or Manes.01G273800 or Manes.02G009500 or Manes.05G056000 or Manes.06G115500	nucleotide biosynthesis pathway	2.7.4.6	0	1				ü
325	R01857_p	ATP[p] + dGDP[p] <=> ADP[p] + dGTP[p]	Manes.01G048900 or Manes.01G273800 or Manes.02G009500 or Manes.05G056000 or Manes.06G115500	nucleotide biosynthesis pathway	2.7.4.6	0	1				ü
326	R00330_p	ATP[p] + GDP[p] -> ADP[p] + GTP[p]	Manes.01G048900 or Manes.01G273800 or Manes.02G009500 or Manes.05G056000 or Manes.06G115500	nucleotide biosynthesis pathway	2.7.4.6	0	1				ü
327	R00514_p	CDP[p] + H2O[p] <=> CMP[p] + Orthophosphate[p]	Manes.01G185200 or Manes.05G102900 or Manes.08G147500 or Manes.09G144300	nucleotide biosynthesis pathway	3.6.1.5	1	1		ü
328	R00569_p	CTP[p] + H2O[p] <=> CDP[p] + Orthophosphate[p]	Manes.01G155400 or Manes.01G185200 or Manes.05G102900 or Manes.08G147500 or Manes.09G144300 or Manes.14G005700	nucleotide biosynthesis pathway	3.6.1.15/3.6.1.5	1	1		ü
329	R00570_p	ATP[p] + CDP[p] -> ADP[p] + CTP[p]	Manes.01G048900 or Manes.01G273800 or Manes.02G009500 or Manes.05G056000 or Manes.06G115500	nucleotide biosynthesis pathway	2.7.4.6	0	1				ü
330	R00127_p	ATP[p] + AMP[p] -> 2 ADP[p]	Manes.02G199500 or Manes.04G024900 or Manes.05G059600 or Manes.05G059600 or Manes.06G117800 or Manes.13G016600 or Manes.14G034500 or Manes.14G139700 or Manes.16G056000 or Manes.16G056000	nucleotide biosynthesis pathway	2.7.4.3	1	1		ü
				Total number of active reactions		166	296
				Total number of inactive reactions		164	34
*remark	a: 1 is a active reaction or non-zero flux reaction, and 0 is a inactive reaction or zero flux reaction
	b: absolute fluxes less than 1E-07 were given as zero fluxes
	c: expressed genes are genes with expression level above 50th percentile of gene expression (FPKM > 11.5)
